# Supplementary material for: Post-Flowering Photoperiod Sensitivity of Soybean in Pod-Setting Responses
Source: Biology (Basel). 2024 Oct 25;13(11):868. doi: 10.3390/biology13110868 (PMC11592272; doi:10.3390/biology13110868)
Supplement: Supplementary file 1 [file biology-13-00868-s001.zip]

Archive with 2 entries (2 files):
- Supplementary figures-revised2024.10.23.pptx
- Supplementary tables revised2024.10.23.xlsx
