# Supplementary material for: Post-Flowering Photoperiod Sensitivity of Soybean in Pod-Setting Responses
Source: Biology (Basel). 2024 Oct 25;13(11):868. doi: 10.3390/biology13110868 (PMC11592272; doi:10.3390/biology13110868)
Supplement: Supplementary file 1 [file biology-13-00868-s001.zip › Supplementary tables revised2024.10.23.xlsx]

## Sheet: Supplementary table 1
Supplementary table 1 A total of 5239 DEGs in pistils of Williams 82 between long-day and short-day conditions.
#ID	SD-PS1_Count	SD-PS2_Count	SD-PS3_Count	LD-PS3_Count	LD-PS1_Count	LD-PS2_Count	SD-PS1_FPKM	SD-PS2_FPKM	SD-PS3_FPKM	LD-PS3_FPKM	LD-PS1_FPKM	LD-PS2_FPKM	FDR	log2FC	regulated	COG_class	COG_class_annotation	GO_annotation		KEGG_pathway_annotation	KOG_class	KOG_class_annotation	Pfam_annotation	Swiss-Prot_annotation	eggNOG_class	eggNOG_class_annotation	NR_annotation
gene-LOC100777609	433	230	339	0	0	0	13.261	7.32524	10.4637	0	0	0	6.11745e-44	-6.74537	down	--	--	Molecular Function: endopeptidase inhibitor activity (GO:0004866);;	--	--	--	--	Trypsin and protease inhibitor	Trypsin inhibitor OS=Acacia confusa OX=3809 GN=ACTI PE=1 SV=2	--	--	factor Xa inhibitor BuXI [Glycine max]
gene-LOC102662694	203	212	200	0	0	0	2.22083	2.40372	2.25051	0	0	0	1.42432e-37	-6.29094	down	--	--	Cellular Component: integral component of membrane (GO:0016021);;	K00430|1.0e-34|gmx:100805112|K00430 peroxidase [EC:1.11.1.7] | (RefSeq) peroxidase 56-like	Phenylpropanoid biosynthesis (ko00940)	--	--	--	--	T	Signal transduction mechanisms	uncharacterized protein LOC102662694 [Glycine max]
gene-LOC102668221	89	120	109	0	0	0	0.582496	0.812639	0.719729	0	0	0	3.30405e-24	-5.3616	down	--	--	--	--	--	--	--	--	--	--	--	uncharacterized protein LOC102668221 [Glycine max]
gene-LOC102664150	126	134	142	0	3	0	1.79793	1.97915	2.04268	0	0.02558	0	7.60203e-28	-5.24557	down	--	--	--	--	--	--	--	--	--	--	--	uncharacterized protein LOC102664150 [Glycine max]
gene-LOC100793805	239	127	130	0	0	4	2.40361	1.32796	1.3163	0	0	0.034483	2.05856e-25	-5.15257	down	[O]	Posttranslational modification, protein turnover, chaperones	Molecular Function: serine-type endopeptidase activity (GO:0004252);;	K15333|6.4e-68|nsy:104224633|K15333 tRNA guanosine-2'-O-methyltransferase [EC:2.1.1.34] | (RefSeq) uncharacterized protein LOC104224633	--	--	--	Subtilase family	Cucumisin OS=Cucumis melo OX=3656 PE=1 SV=1	O	Posttranslational modification, protein turnover, chaperones	cucumisin [Glycine max]
gene-GMCUPIN16.8	481	912	491	6	22	10	14.7199	28.962	15.1254	0.199654	0.581863	0.265713	1.95396e-39	-5.06321	down	--	--	Cellular Component: cell wall (GO:0005618);; Molecular Function: manganese ion binding (GO:0030145);; Molecular Function: nutrient reservoir activity (GO:0045735);; Cellular Component: apoplast (GO:0048046);;	K00384|3.5e-06|vvi:109124153|K00384 thioredoxin reductase (NADPH) [EC:1.8.1.9] | (RefSeq) thioredoxin reductase 1-like	Selenocompound metabolism (ko00450)	--	--	Cupin	Germin-like protein subfamily 1 member 7 OS=Arabidopsis thaliana OX=3702 GN=At3g05950 PE=2 SV=1	S	Function unknown	germin-like protein 4 precursor [Glycine max]
gene-LOC102659651	238	265	235	10	0	3	2.88531	3.49165	2.86517	0.126242	0	0.027673	3.69624e-31	-4.93409	down	--	--	--	--	--	--	--	Plant transposase (Ptta/En/Spm family)	--	S	Function unknown	uncharacterized protein LOC102659651 [Glycine max]
gene-LOC100795820	81	86	142	0	0	2	3.00647	3.38665	5.39624	0	0	0.035015	3.96115e-21	-4.89219	down	--	--	Biological Process: developmental process (GO:0032502);;	K01513|1.1e-06|ats:109769794|K01513 ectonucleotide pyrophosphatase/phosphodiesterase family member 1/3 [EC:3.1.4.1 3.6.1.9] | (RefSeq) uncharacterized protein LOC109769794	Purine metabolism (ko00230);; Pyrimidine metabolism (ko00240);; Starch and sucrose metabolism (ko00500);; Riboflavin metabolism (ko00740);; Nicotinate and nicotinamide metabolism (ko00760);; Pantothenate and CoA biosynthesis (ko00770)	--	--	Plant protein 1589 of unknown function (A_thal_3526)	--	S	Function unknown	uncharacterized protein LOC100795820 isoform X1 [Glycine max]
gene-LOC102662065	60	76	70	0	2	0	0.812088	1.06536	0.949302	0	0.018972	0	1.23225e-16	-4.4193	down	--	--	Molecular Function: chalcone isomerase activity (GO:0045430);;	--	--	--	--	Plant mobile domain	--	S	Function unknown	uncharacterized protein LOC102662065 [Glycine max]
gene-LOC100812966	426	945	891	13	20	47	14.7361	33.9752	31.0222	0.491257	0.588588	1.396	2.75055e-30	-4.38762	down	--	--	--	--	--	--	--	Hydrophobic seed protein	Hydrophobic seed protein OS=Glycine max OX=3847 PE=1 SV=1	--	--	hydrophobic seed protein-like [Glycine max]
gene-LOC100797684	55	48	44	0	0	0	1.87555	1.67682	1.49268	0	0	0	4.94132e-14	-4.3095	down	--	--	Molecular Function: protein dimerization activity (GO:0046983);;	--	--	--	--	--	--	S	Function unknown	uncharacterized protein LOC100797684 [Glycine max]
gene-LOC112999532	1315	2766	1730	34	120	96	29.2937	64.0168	38.8009	0.80327	2.39184	1.85568	8.14979e-32	-4.2254	down	--	--	--	--	--	--	--	Hydrophobic seed protein	--	S	Function unknown	extensin-like [Glycine max]
gene-LOC100782592	39	66	39	0	0	0	0.621941	1.1012	0.634895	0	0	0	1.00741e-12	-4.15273	down	--	--	Molecular Function: cyanohydrin beta-glucosyltransferase activity (GO:0047792);;	K23452|3.4e-86|ath:AT1G22340|K23452 UDP-glucosyltransferase 85A [EC:2.4.1.-] | (RefSeq) UGT85A7; UDP-glucosyl transferase 85A7	Zeatin biosynthesis (ko00908)	[GC]	Carbohydrate transport and metabolism;; Energy production and conversion	UDP-glucoronosyl and UDP-glucosyl transferase	7-deoxyloganetic acid glucosyltransferase OS=Catharanthus roseus OX=4058 GN=UGT709C2 PE=1 SV=1	--	--	7-deoxyloganetic acid glucosyltransferase [Glycine max]
gene-LOC100780461	377	752	355	4	34	16	5.71097	11.8413	5.41348	0.066278	0.455253	0.205606	8.55434e-20	-4.11192	down	[C]	Energy production and conversion	Molecular Function: oxidoreductase activity (GO:0016491);; Molecular Function: FAD binding (GO:0071949);;	K22395|1.6e-214|var:108319885|K22395 cinnamyl-alcohol dehydrogenase [EC:1.1.1.195] | (RefSeq) tetrahydrocannabinolic acid synthase-like	Phenylpropanoid biosynthesis (ko00940)	--	--	FAD binding domain	Cannabidiolic acid synthase-like 2 OS=Cannabis sativa OX=3483 GN=CBDAS3 PE=2 SV=1	C	Energy production and conversion	cannabidiolic acid synthase-like 2 [Glycine max]
gene-LOC100810400	1060	1046	656	45	70	33	11.0332	11.3298	6.88503	0.504867	0.652644	0.287181	3.21487e-38	-4.00977	down	[I]	Lipid transport and metabolism	Molecular Function: lanosterol synthase activity (GO:0000250);; Cellular Component: lipid droplet (GO:0005811);; Biological Process: triterpenoid biosynthetic process (GO:0016104);; Molecular Function: beta-amyrin synthase activity (GO:0042300);;	K20659|0.0e+00|gmx:100810400|K20659 lupeol synthase [EC:5.4.99.41] | (RefSeq) lupeol synthase	Sesquiterpenoid and triterpenoid biosynthesis (ko00909)	[I]	Lipid transport and metabolism	Squalene-hopene cyclase C-terminal domain	Lupeol synthase OS=Glycyrrhiza glabra OX=49827 GN=LUS1 PE=1 SV=1	I	Lipid transport and metabolism	lupeol synthase [Glycine max]
gene-LOC100803735	121	158	76	4	0	7	2.39899	3.22177	1.45847	0.070501	0	0.113304	2.89256e-15	-3.94645	down	--	--	Molecular Function: GTPase activator activity (GO:0005096);; Molecular Function: metal ion binding (GO:0046872);;	K12486|3.6e-133|gmx:100803735|K12486 stromal membrane-associated protein | (RefSeq) probable ADP-ribosylation factor GTPase-activating protein AGD15 isoform X2	Endocytosis (ko04144)	[T]	Signal transduction mechanisms	Putative GTPase activating protein for Arf	Probable ADP-ribosylation factor GTPase-activating protein AGD15 OS=Arabidopsis thaliana OX=3702 GN=AGD15 PE=2 SV=1	T	Signal transduction mechanisms	hypothetical protein GLYMA_08G057700 [Glycine max]
gene-LOC100783429	114	120	146	4	4	10	1.93485	2.10592	2.49099	0.074219	0.060811	0.147999	7.54334e-22	-3.89618	down	--	--	Cellular Component: integral component of membrane (GO:0016021);;	--	--	--	--	Nucleotide-diphospho-sugar transferase	Uncharacterized protein At4g15970 OS=Arabidopsis thaliana OX=3702 GN=At4g15970 PE=2 SV=1	S	Function unknown	uncharacterized protein At4g15970 [Glycine max]
gene-LOC100780472	228	265	152	5	12	17	3.18696	3.84421	2.12698	0.061137	0.147764	0.207061	6.19271e-23	-3.85207	down	--	--	Molecular Function: acetylglucosaminyltransferase activity (GO:0008375);;	K14780|1.9e-76|dcr:108220614|K14780 ATP-dependent RNA helicase DHX37/DHR1 [EC:3.6.4.13] | (RefSeq) ATP-dependent RNA helicase DEAH13-like isoform X1	--	[G]	Carbohydrate transport and metabolism	Protein of unknown function, DUF604	--	G	Carbohydrate transport and metabolism	uncharacterized protein LOC100780472 [Glycine max]
gene-LOC100814090	640	649	489	33	29	55	24.6543	25.9326	18.9569	1.36615	0.993887	1.83789	3.27219e-44	-3.81133	down	--	--	Molecular Function: serine-type endopeptidase inhibitor activity (GO:0004867);; Cellular Component: extracellular region (GO:0005576);;	--	--	--	--	Bowman-Birk serine protease inhibitor family	Bowman-Birk type proteinase inhibitor 2 OS=Phaseolus vulgaris OX=3885 GN=BBI PE=1 SV=3	M	Cell wall/membrane/envelope biogenesis	Bowman-Birk type proteinase inhibitor-like [Glycine max]
gene-LOC100808275	160	108	224	9	12	6	3.01433	2.11558	4.26051	0.165412	0.195163	0.094079	3.8252e-20	-3.71024	down	--	--	Cellular Component: plasma membrane (GO:0005886);; Cellular Component: integral component of membrane (GO:0016021);; Molecular Function: transmembrane transporter activity (GO:0022857);;	K17500|4.8e-56|nto:104085001|K17500 integrin-linked kinase-associated serine/threonine phosphatase 2C [EC:3.1.3.16] | (RefSeq) WAT1-related protein At3g18200 isoform X1	--	--	--	EamA-like transporter family	WAT1-related protein At3g18200 OS=Arabidopsis thaliana OX=3702 GN=At3g18200 PE=2 SV=1	S	Function unknown	WAT1-related protein At1g43650 [Glycine max]
gene-LOC100796253	113	61	81	3	6	2	1.87201	1.04247	1.34544	0.036454	0.080356	0.019085	1.6078e-14	-3.68189	down	[M]	Cell wall/membrane/envelope biogenesis	Molecular Function: protein serine/threonine kinase activity (GO:0004674);; Molecular Function: ATP binding (GO:0005524);; Cellular Component: nucleus (GO:0005634);; Cellular Component: cytoplasm (GO:0005737);; Biological Process: protein phosphorylation (GO:0006468);; Biological Process: intracellular signal transduction (GO:0035556);;	K14498|1.9e-206|gmx:100796253|K14498 serine/threonine-protein kinase SRK2 [EC:2.7.11.1] | (RefSeq) serine/threonine-protein kinase SRK2E isoform X1	MAPK signaling pathway - plant (ko04016);; Plant hormone signal transduction (ko04075)	[T]	Signal transduction mechanisms	Protein kinase domain	Serine/threonine-protein kinase SRK2E OS=Arabidopsis thaliana OX=3702 GN=SRK2E PE=1 SV=1	T	Signal transduction mechanisms	serine/threonine-protein kinase SRK2E isoform X1 [Glycine max]
gene-LOC100305768	711	1155	815	40	72	86	43.2628	72.9954	49.9151	2.62863	3.90952	4.51853	3.6254e-38	-3.65696	down	--	--	Molecular Function: catalytic activity (GO:0003824);; Cellular Component: extracellular region (GO:0005576);; Molecular Function: manganese ion binding (GO:0030145);; Molecular Function: nutrient reservoir activity (GO:0045735);;	--	--	--	--	Cupin	Auxin-binding protein ABP19b OS=Prunus persica OX=3760 GN=ABP19B PE=3 SV=1	S	Function unknown	Auxin-binding protein ABP19b [Glycine soja]
gene-GMSWEET37	74	172	172	8	8	0	1.87563	4.52442	4.38443	0.202224	0.17312	0	2.15097e-12	-3.62332	down	--	--	Biological Process: carbohydrate transport (GO:0008643);; Cellular Component: integral component of membrane (GO:0016021);; Molecular Function: sugar transmembrane transporter activity (GO:0051119);;	K15382|1.4e-139|gmx:100782301|K15382 solute carrier family 50 (sugar transporter) | (RefSeq) GMSWEET37; sugar efflux transporter GmSWEET37	--	[R]	General function prediction only	Sugar efflux transporter for intercellular exchange	Bidirectional sugar transporter SWEET3 OS=Arabidopsis thaliana OX=3702 GN=SWEET3 PE=1 SV=1	U	Intracellular trafficking, secretion, and vesicular transport	sugar efflux transporter SWEET37 [Glycine max]
gene-LOC100811317	510	511	457	19	24	65	5.10595	5.29344	4.63952	0.203509	0.202561	0.546401	4.15068e-25	-3.56284	down	[E]	Amino acid transport and metabolism	Molecular Function: 5-methyltetrahydropteroyltriglutamate-homocysteine S-methyltransferase activity (GO:0003871);; Cellular Component: extracellular region (GO:0005576);; Cellular Component: cytosol (GO:0005829);; Molecular Function: zinc ion binding (GO:0008270);; Molecular Function: methionine synthase activity (GO:0008705);; Biological Process: methionine biosynthetic process (GO:0009086);;	K00549|0.0e+00|gmx:100811317|K00549 5-methyltetrahydropteroyltriglutamate--homocysteine methyltransferase [EC:2.1.1.14] | (RefSeq) 5-methyltetrahydropteroyltriglutamate-- homocysteine methyltransferase	Cysteine and methionine metabolism (ko00270);; Selenocompound metabolism (ko00450);; Biosynthesis of amino acids (ko01230)	[E]	Amino acid transport and metabolism	Cobalamin-independent synthase, Catalytic domain	5-methyltetrahydropteroyltriglutamate--homocysteine methyltransferase OS=Mesembryanthemum crystallinum OX=3544 GN=METE PE=2 SV=1	E	Amino acid transport and metabolism	5-methyltetrahydropteroyltriglutamate--homocysteine methyltransferase [Glycine max]
gene-LOC100817473	6296	4979	4583	309	447	623	76.6768	62.9746	56.1856	4.10314	4.86248	6.60488	4.50406e-57	-3.51342	down	[Q]	Secondary metabolites biosynthesis, transport and catabolism	Molecular Function: copper ion binding (GO:0005507);; Molecular Function: primary amine oxidase activity (GO:0008131);; Biological Process: amine metabolic process (GO:0009308);; Molecular Function: quinone binding (GO:0048038);;	K00276|0.0e+00|gmx:100817473|K00276 primary-amine oxidase [EC:1.4.3.21] | (RefSeq) primary amine oxidase	Glycine, serine and threonine metabolism (ko00260);; Tyrosine metabolism (ko00350);; Phenylalanine metabolism (ko00360);; beta-Alanine metabolism (ko00410);; Isoquinoline alkaloid biosynthesis (ko00950);; Tropane, piperidine and pyridine alkaloid biosynthesis (ko00960)	[Q]	Secondary metabolites biosynthesis, transport and catabolism	Copper amine oxidase, enzyme domain	Primary amine oxidase OS=Pisum sativum OX=3888 PE=1 SV=1	Q	Secondary metabolites biosynthesis, transport and catabolism	primary amine oxidase, partial [Glycine max]
gene-LOC100800090	335	690	479	25	54	35	3.66246	7.83759	5.26736	0.294907	0.518828	0.326665	1.20664e-24	-3.50649	down	[Q]	Secondary metabolites biosynthesis, transport and catabolism	Molecular Function: copper ion binding (GO:0005507);; Molecular Function: primary amine oxidase activity (GO:0008131);; Biological Process: amine metabolic process (GO:0009308);; Molecular Function: quinone binding (GO:0048038);;	K00276|0.0e+00|gmx:100800090|K00276 primary-amine oxidase [EC:1.4.3.21] | (RefSeq) primary amine oxidase	Glycine, serine and threonine metabolism (ko00260);; Tyrosine metabolism (ko00350);; Phenylalanine metabolism (ko00360);; beta-Alanine metabolism (ko00410);; Isoquinoline alkaloid biosynthesis (ko00950);; Tropane, piperidine and pyridine alkaloid biosynthesis (ko00960)	[Q]	Secondary metabolites biosynthesis, transport and catabolism	Copper amine oxidase, enzyme domain	Primary amine oxidase OS=Pisum sativum OX=3888 PE=1 SV=1	Q	Secondary metabolites biosynthesis, transport and catabolism	primary amine oxidase [Glycine max]
gene-LOC100796196	13720	20154	10954	1173	1513	1133	275.222	419.898	221.196	25.6825	27.1436	19.7936	3.62154e-42	-3.48287	down	--	--	--	--	--	--	--	Pollen protein Ole e 1 like	Proline-rich protein 4 OS=Arabidopsis thaliana OX=3702 GN=PRP4 PE=2 SV=1	S	Function unknown	proline-rich protein 4 [Glycine max]
gene-LOC100791601	477	495	254	28	44	27	2.72234	2.93926	1.45816	0.170897	0.221546	0.132381	3.71961e-23	-3.40957	down	[V]	Defense mechanisms	Molecular Function: ATP binding (GO:0005524);; Cellular Component: plasma membrane (GO:0005886);; Cellular Component: integral component of membrane (GO:0016021);; Molecular Function: ATPase activity (GO:0016887);; Molecular Function: ATPase activity, coupled to transmembrane movement of substances (GO:0042626);; Biological Process: transmembrane transport (GO:0055085);;	K08712|1.6e-131|gsl:Gasu_29800|K08712 ATP-binding cassette, subfamily G (WHITE), member 2, SNQ2 | (RefSeq) ABC transporter, ATP-binding protein	ABC transporters (ko02010)	[Q]	Secondary metabolites biosynthesis, transport and catabolism	ABC-2 type transporter	Pleiotropic drug resistance protein 1 OS=Nicotiana tabacum OX=4097 GN=PDR1 PE=2 SV=1	Q	Secondary metabolites biosynthesis, transport and catabolism	pleiotropic drug resistance protein 1 [Glycine max]
gene-LOC100779843	7526	4078	5024	510	434	648	113.547	63.9047	76.3065	8.39071	5.85861	8.52059	6.74998e-42	-3.32253	down	[E]	Amino acid transport and metabolism	Molecular Function: glycine hydroxymethyltransferase activity (GO:0004372);; Biological Process: glycine metabolic process (GO:0006544);; Biological Process: L-serine catabolic process (GO:0006565);; Biological Process: one-carbon metabolic process (GO:0006730);; Molecular Function: zinc ion binding (GO:0008270);; Molecular Function: amino acid binding (GO:0016597);; Biological Process: glycine b…	K00600|4.6e-299|gmx:100779843|K00600 glycine hydroxymethyltransferase [EC:2.1.2.1] | (RefSeq) serine hydroxymethyltransferase, mitochondrial	Glycine, serine and threonine metabolism (ko00260);; Cyanoamino acid metabolism (ko00460);; Glyoxylate and dicarboxylate metabolism (ko00630);; One carbon pool by folate (ko00670);; Carbon metabolism (ko01200);; Biosynthesis of amino acids (ko01230)	[E]	Amino acid transport and metabolism	Serine hydroxymethyltransferase	Serine hydroxymethyltransferase, mitochondrial OS=Pisum sativum OX=3888 PE=1 SV=1	E	Amino acid transport and metabolism	serine hydroxymethyltransferase, mitochondrial [Glycine max]
gene-LOC100807289	1773	2169	1691	154	149	263	28.715	36.4745	27.5677	2.72105	2.14853	3.70975	5.352e-45	-3.29148	down	--	--	--	--	--	--	--	bHLH-MYC and R2R3-MYB transcription factors N-terminal	Protein RICE SALT SENSITIVE 3 OS=Oryza sativa subsp. japonica OX=39947 GN=RSS3 PE=1 SV=1	S	Function unknown	uncharacterized protein LOC100807289 [Glycine max]
gene-LOC100807720	7478	8774	6830	615	946	874	117.481	143.163	108.003	10.5446	13.2849	11.9634	2.55191e-72	-3.27454	down	[IR]	Lipid transport and metabolism;; General function prediction only	Cellular Component: integral component of membrane (GO:0016021);; Molecular Function: hydrolase activity, acting on ester bonds (GO:0016788);;	K00679|7.0e-55|cic:CICLE_v10027727mg|K00679 phospholipid:diacylglycerol acyltransferase [EC:2.3.1.158] | (RefSeq) hypothetical protein	Glycerolipid metabolism (ko00561)	--	--	GDSL-like Lipase/Acylhydrolase	GDSL esterase/lipase At5g33370 OS=Arabidopsis thaliana OX=3702 GN=At5g33370 PE=2 SV=1	I	Lipid transport and metabolism	GDSL esterase/lipase At5g33370 [Glycine max]
gene-LOC100786176	218	165	167	10	17	23	4.33403	3.39015	3.32386	0.203972	0.289702	0.39103	1.88864e-22	-3.27078	down	[Q]	Secondary metabolites biosynthesis, transport and catabolism	Molecular Function: metal ion binding (GO:0046872);; Molecular Function: dioxygenase activity (GO:0051213);; Molecular Function: C-20 gibberellin 2-beta-dioxygenase activity (GO:0052635);;	K04125|1.5e-183|gmx:100786176|K04125 gibberellin 2beta-dioxygenase [EC:1.14.11.13] | (RefSeq) gibberellin 2-beta-dioxygenase 8	Diterpenoid biosynthesis (ko00904)	[QR]	Secondary metabolites biosynthesis, transport and catabolism;; General function prediction only	2OG-Fe(II) oxygenase superfamily	Gibberellin 2-beta-dioxygenase 8 OS=Arabidopsis thaliana OX=3702 GN=GA2OX8 PE=1 SV=2	Q	Secondary metabolites biosynthesis, transport and catabolism	gibberellin 2-beta-dioxygenase 8 [Glycine max]
gene-LOC100790662	1276	1759	1123	91	194	128	45.3994	65.0294	40.2383	3.50386	6.15175	3.95217	3.9293e-31	-3.25523	down	--	--	--	--	--	--	--	Protein of unknown function, DUF538	--	S	Function unknown	uncharacterized protein LOC100790662 [Glycine max]
gene-LOC100305625	108	79	81	0	6	11	3.05007	2.32799	2.28993	0	0.15258	0.268533	5.75535e-11	-3.25412	down	--	--	--	--	--	--	--	--	--	--	--	putative ribonuclease E/G family protein [Glycine max]
gene-GMAMT1.3	133	101	109	0	9	14	1.85643	1.47025	1.53912	0	0.106322	0.168384	2.46114e-11	-3.24862	down	[P]	Inorganic ion transport and metabolism	Cellular Component: integral component of plasma membrane (GO:0005887);; Molecular Function: ammonium transmembrane transporter activity (GO:0008519);; Biological Process: ammonium transmembrane transport (GO:0072488);;	K03320|2.5e-281|gmx:100797209|K03320 ammonium transporter, Amt family | (RefSeq) GMAMT1.3; ammonium transporter AMT1.3	--	[P]	Inorganic ion transport and metabolism	Ammonium Transporter Family	Ammonium transporter 1 member 2 OS=Arabidopsis thaliana OX=3702 GN=AMT1-2 PE=1 SV=1	P	Inorganic ion transport and metabolism	ammonium transporter AMT1.3 [Glycine max]
gene-LOC100776781	139	183	115	4	21	8	1.48809	2.03797	1.24029	0.046686	0.193884	0.073654	4.34016e-13	-3.24222	down	[GI]	Carbohydrate transport and metabolism;; Lipid transport and metabolism	Molecular Function: pectinesterase activity (GO:0030599);; Biological Process: cell wall modification (GO:0042545);; Molecular Function: aspartyl esterase activity (GO:0045330);; Biological Process: pectin catabolic process (GO:0045490);; Molecular Function: pectinesterase inhibitor activity (GO:0046910);;	K01051|0.0e+00|gmx:100776781|K01051 pectinesterase [EC:3.1.1.11] | (RefSeq) probable pectinesterase/pectinesterase inhibitor 47	Pentose and glucuronate interconversions (ko00040)	--	--	Pectinesterase	Probable pectinesterase/pectinesterase inhibitor 25 OS=Arabidopsis thaliana OX=3702 GN=PME25 PE=2 SV=1	G	Carbohydrate transport and metabolism	probable pectinesterase/pectinesterase inhibitor 47 [Glycine max]
gene-LOC100801045	240	429	287	18	43	32	6.84342	12.7147	8.2373	0.541373	1.07685	0.785011	5.84721e-20	-3.1757	down	[Q]	Secondary metabolites biosynthesis, transport and catabolism	Molecular Function: hydrolase activity (GO:0016787);;	K09651|8.6e-14|boe:106315955|K09651 rhomboid domain-containing protein 1 [EC:3.4.21.-] | (RefSeq) rhomboid-like protein 14, mitochondrial isoform X1	--	[R]	General function prediction only	Dienelactone hydrolase family	--	L	Replication, recombination and repair	endo-1,3;1,4-beta-D-glucanase [Glycine max]
gene-LOC100787198	652	774	543	0	16	6	7.63346	9.40911	6.3967	0	0.159092	0.059256	4.82037e-07	-3.15981	down	[V]	Defense mechanisms	Molecular Function: ATP binding (GO:0005524);; Cellular Component: integral component of membrane (GO:0016021);; Molecular Function: ATPase activity (GO:0016887);;	K21396|2.8e-56|gsl:Gasu_36200|K21396 ATP-binding cassette, subfamily G (WHITE), eye pigment precursor transporter | (RefSeq) ABC transporter, ATP-binding protein	--	[Q]	Secondary metabolites biosynthesis, transport and catabolism	ABC-2 type transporter	ABC transporter G family member 15 OS=Arabidopsis thaliana OX=3702 GN=ABCG15 PE=2 SV=2	Q	Secondary metabolites biosynthesis, transport and catabolism	ABC transporter G family member 15 [Glycine max]
gene-LOC100780625	68	77	74	8	5	0	1.19203	1.39644	1.29976	0.151639	0.078931	0	1.16813e-09	-3.14723	down	[QV]	Secondary metabolites biosynthesis, transport and catabolism;; Defense mechanisms	Molecular Function: monooxygenase activity (GO:0004497);; Molecular Function: iron ion binding (GO:0005506);; Cellular Component: integral component of membrane (GO:0016021);; Molecular Function: oxidoreductase activity, acting on paired donors, with incorporation or reduction of molecular oxygen (GO:0016705);; Molecular Function: heme binding (GO:0020037);;	K15405|2.1e-118|csat:104750245|K15405 midchain alkane hydroxylase | (RefSeq) alkane hydroxylase MAH1-like	Cutin, suberine and wax biosynthesis (ko00073)	[QI]	Secondary metabolites biosynthesis, transport and catabolism;; Lipid transport and metabolism	Cytochrome P450	Alkane hydroxylase MAH1 OS=Arabidopsis thaliana OX=3702 GN=CYP96A15 PE=2 SV=1	Q	Secondary metabolites biosynthesis, transport and catabolism	alkane hydroxylase MAH1 [Glycine max]
gene-LOC102662230	52	70	54	0	6	5	0.741371	0.978719	0.78439	0	0.072511	0.047301	1.28057e-09	-3.14623	down	--	--	Molecular Function: cysteine-type peptidase activity (GO:0008234);;	K08681|1.3e-18|gmx:102667909|K08681 5'-phosphate synthase pdxT subunit [EC:4.3.3.6] | (RefSeq) probable pyridoxal 5'-phosphate synthase subunit pdx2	Vitamin B6 metabolism (ko00750)	--	--	--	--	T	Signal transduction mechanisms	uncharacterized protein LOC102662230 [Glycine max]
gene-LOC100795366	136	167	109	3	22	6	2.50852	3.20587	2.02563	0.040406	0.359687	0.096752	8.14412e-11	-3.13106	down	--	--	Molecular Function: protein binding (GO:0005515);;	K13466|6.7e-10|sly:101263330|K13466 EIX receptor 1/2 | (RefSeq) receptor-like protein EIX2	Plant-pathogen interaction (ko04626)	[R]	General function prediction only	Leucine rich repeat	DNA damage-repair/toleration protein DRT100 OS=Arabidopsis thaliana OX=3702 GN=DRT100 PE=2 SV=2	S	Function unknown	DNA-damage-repair/toleration protein DRT100-like precursor [Glycine max]
gene-LOC100785433	91	145	224	6	22	9	0.989974	1.40492	2.07533	0.052306	0.155373	0.061083	5.45389e-12	-3.12965	down	[R]	General function prediction only	Biological Process: signal transduction (GO:0007165);; Molecular Function: ADP binding (GO:0043531);;	K00695|4.9e-70|mtr:MTR_6g478030|K00695 sucrose synthase [EC:2.4.1.13] | (RefSeq) sucrose synthase	Starch and sucrose metabolism (ko00500)	--	--	NB-ARC domain	Disease resistance protein RPV1 OS=Vitis rotundifolia OX=103349 GN=RPV1 PE=1 SV=1	S	Function unknown	disease resistance protein RPP5 isoform X1 [Glycine max]
gene-LOC100813869	1345	1693	1143	175	155	155	12.637	16.5226	10.8085	1.78601	1.30093	1.26647	7.22264e-39	-3.06907	down	[I]	Lipid transport and metabolism	Biological Process: lipid metabolic process (GO:0006629);; Molecular Function: glycerophosphodiester phosphodiesterase activity (GO:0008889);;	K01126|1.1e-22|vvi:100260480|K01126 glycerophosphoryl diester phosphodiesterase [EC:3.1.4.46] | (RefSeq) glycerophosphodiester phosphodiesterase GDPD6	Glycerophospholipid metabolism (ko00564)	[C]	Energy production and conversion	Glycerophosphoryl diester phosphodiesterase family	Glycerophosphodiester phosphodiesterase GDPDL3 OS=Arabidopsis thaliana OX=3702 GN=GDPDL3 PE=2 SV=3	C	Energy production and conversion	glycerophosphodiester phosphodiesterase GDPDL3 [Glycine max]
gene-LOC100305378	346	194	208	34	7	23	5.19058	3.0142	3.13944	0.55134	0.092174	0.297529	7.40813e-12	-3.04606	down	[Q]	Secondary metabolites biosynthesis, transport and catabolism	Biological Process: response to light stimulus (GO:0009416);; Biological Process: gibberellin biosynthetic process (GO:0009686);; Biological Process: unidimensional cell growth (GO:0009826);; Biological Process: flower development (GO:0009908);; Molecular Function: gibberellin 20-oxidase activity (GO:0045544);; Molecular Function: metal ion binding (GO:0046872);; Molecular Function: dioxygenase a…	K05282|4.7e-216|pvu:PHAVU_004G123600g|K05282 gibberellin-44 dioxygenase [EC:1.14.11.12] | (RefSeq) hypothetical protein	Diterpenoid biosynthesis (ko00904)	[QR]	Secondary metabolites biosynthesis, transport and catabolism;; General function prediction only	2OG-Fe(II) oxygenase superfamily	Gibberellin 20 oxidase 1 OS=Arabidopsis thaliana OX=3702 GN=GA20OX1 PE=2 SV=2	Q	Secondary metabolites biosynthesis, transport and catabolism	gibberellin 20-oxidase [Glycine max]
gene-LOC102669567	93	112	175	12	17	8	0.620915	0.777377	1.38227	0.082234	0.098582	0.043953	1.97279e-13	-3.00102	down	--	--	Molecular Function: nucleic acid binding (GO:0003676);;	K12447|3.2e-37|csat:109127935|K12447 UDP-sugar pyrophosphorylase [EC:2.7.7.64] | (RefSeq) uncharacterized protein LOC109127935	Pentose and glucuronate interconversions (ko00040);; Galactose metabolism (ko00052);; Ascorbate and aldarate metabolism (ko00053);; Amino sugar and nucleotide sugar metabolism (ko00520)	[R]	General function prediction only	--	--	L	Replication, recombination and repair	uncharacterized protein LOC102669567 isoform X1 [Glycine max]
gene-MIPS4	6439	3119	1966	141	103	396	91.5941	46.0769	28.1461	2.18452	1.30442	4.90339	1.9895e-07	-2.99003	down	[I]	Lipid transport and metabolism	Molecular Function: inositol-3-phosphate synthase activity (GO:0004512);; Biological Process: inositol biosynthetic process (GO:0006021);; Biological Process: phospholipid biosynthetic process (GO:0008654);;	K01858|4.9e-293|gmx:100819908|K01858 myo-inositol-1-phosphate synthase [EC:5.5.1.4] | (RefSeq) MIPS4; inositol-3-phosphate synthase	Inositol phosphate metabolism (ko00562)	[I]	Lipid transport and metabolism	Myo-inositol-1-phosphate synthase	Inositol-3-phosphate synthase OS=Nicotiana tabacum OX=4097 PE=2 SV=1	I	Lipid transport and metabolism	inositol-3-phosphate synthase [Glycine max]
gene-LOC100797560	2107	2605	1574	268	254	270	39.7214	51.3919	30.1454	5.54995	4.29393	4.45791	1.49869e-35	-2.9593	down	[R]	General function prediction only	Biological Process: biosynthetic process (GO:0009058);; Molecular Function: isomerase activity (GO:0016853);;	--	--	[R]	General function prediction only	Phenazine biosynthesis-like protein	--	S	Function unknown	uncharacterized protein LOC100797560 [Glycine max]
gene-LOC102660051	241	260	267	26	28	41	1.75598	1.62892	1.8009	0.154176	0.134564	0.234726	4.13168e-29	-2.95853	down	--	--	Molecular Function: DNA binding (GO:0003677);; Molecular Function: DNA helicase activity (GO:0003678);; Molecular Function: ATP binding (GO:0005524);;	K15362|6.7e-92|gmx:100779610|K15362 fanconi anemia group J protein [EC:3.6.4.12] | (RefSeq) regulator of telomere elongation helicase 1 homolog isoform X1	Homologous recombination (ko03440)	[L]	Replication, recombination and repair	DEAD_2	Regulator of telomere elongation helicase 1 homolog OS=Arabidopsis thaliana OX=3702 GN=RTEL1 PE=3 SV=1	L	Replication, recombination and repair	Fanconi anemia group J protein isoform X2 [Glycine max]
gene-LOC100817023	142	129	83	5	16	15	4.75023	4.48892	2.79039	0.170891	0.471265	0.421668	2.73911e-12	-2.95575	down	--	--	Cellular Component: Golgi membrane (GO:0000139);; Biological Process: intracellular protein transport (GO:0006886);; Biological Process: retrograde vesicle-mediated transport, Golgi to ER (GO:0006890);; Biological Process: intra-Golgi vesicle-mediated transport (GO:0006891);; Cellular Component: COPI vesicle coat (GO:0030126);;	K20472|2.3e-96|gmx:100817023|K20472 coatomer subunit zeta | (RefSeq) coatomer subunit zeta-2	--	[U]	Intracellular trafficking, secretion, and vesicular transport	Clathrin adaptor complex small chain	Coatomer subunit zeta-2 OS=Arabidopsis thaliana OX=3702 GN=At3g09800 PE=2 SV=1	U	Intracellular trafficking, secretion, and vesicular transport	coatomer subunit zeta-2 [Glycine max]
gene-LOC100802420	884	884	528	58	95	132	10.3366	10.7302	6.21558	0.732048	0.985252	1.33947	2.73173e-22	-2.93446	down	[G]	Carbohydrate transport and metabolism	Molecular Function: cellulase activity (GO:0008810);; Biological Process: cellulose catabolic process (GO:0030245);; Molecular Function: carbohydrate binding (GO:0030246);;	K01179|0.0e+00|gmx:100802420|K01179 endoglucanase [EC:3.2.1.4] | (RefSeq) endoglucanase 5	Starch and sucrose metabolism (ko00500)	--	--	Glycosyl hydrolase family 9	Endoglucanase 5 OS=Arabidopsis thaliana OX=3702 GN=At1g48930 PE=1 SV=1	G	Carbohydrate transport and metabolism	endoglucanase 5 [Glycine max]
gene-LOC100788994	2475	3509	2248	345	350	395	37.592	55.3573	34.3636	5.7077	4.75471	5.22475	1.14465e-38	-2.90966	down	[Q]	Secondary metabolites biosynthesis, transport and catabolism	Biological Process: lipid metabolic process (GO:0006629);; Biological Process: suberin biosynthetic process (GO:0010345);; Biological Process: long-chain fatty-acyl-CoA metabolic process (GO:0035336);; Cellular Component: intracellular membrane-bounded organelle (GO:0043231);; Molecular Function: fatty-acyl-CoA reductase (alcohol-forming) activity (GO:0080019);;	K13356|7.3e-286|gmx:100788994|K13356 alcohol-forming fatty acyl-CoA reductase [EC:1.2.1.84] | (RefSeq) fatty acyl-CoA reductase 3	Cutin, suberine and wax biosynthesis (ko00073);; Peroxisome (ko04146)	[I]	Lipid transport and metabolism	Male sterility protein	Fatty acyl-CoA reductase 3 OS=Arabidopsis thaliana OX=3702 GN=FAR3 PE=1 SV=1	I	Lipid transport and metabolism	fatty acyl-CoA reductase 3 [Glycine max]
gene-LOC100784537	64	47	71	6	5	6	2.00261	1.52694	2.2455	0.195	0.124664	0.145583	2.41776e-10	-2.90684	down	--	--	Molecular Function: protein dimerization activity (GO:0046983);;	--	--	--	--	Helix-loop-helix DNA-binding domain	Transcription factor PRE6 OS=Arabidopsis thaliana OX=3702 GN=PRE6 PE=1 SV=1	K	Transcription	transcription factor bHLH135-like [Glycine max]
gene-GMCUPIN19.12	59	288	99	14	12	12	2.02976	10.4202	3.45237	0.512988	0.343196	0.36166	2.421e-08	-2.86246	down	--	--	Cellular Component: cell wall (GO:0005618);; Molecular Function: manganese ion binding (GO:0030145);; Molecular Function: nutrient reservoir activity (GO:0045735);; Cellular Component: apoplast (GO:0048046);;	K00384|2.4e-07|vvi:109124153|K00384 thioredoxin reductase (NADPH) [EC:1.8.1.9] | (RefSeq) thioredoxin reductase 1-like	Selenocompound metabolism (ko00450)	--	--	Cupin	Germin-like protein subfamily 1 member 16 OS=Arabidopsis thaliana OX=3702 GN=At5g39130 PE=2 SV=1	S	Function unknown	hypothetical protein GLYMA_19G102700 [Glycine max]
gene-LOC100798044	777	953	736	88	113	143	11.0893	14.1158	10.5966	1.36133	1.42408	1.76334	1.10251e-38	-2.85107	down	[IQ]	Lipid transport and metabolism;; Secondary metabolites biosynthesis, transport and catabolism	Molecular Function: 3-oxoacyl-[acyl-carrier-protein] synthase activity (GO:0004315);; Cellular Component: mitochondrion (GO:0005739);; Biological Process: fatty acid biosynthetic process (GO:0006633);;	K09458|5.4e-281|gmx:100798044|K09458 3-oxoacyl-[acyl-carrier-protein] synthase II [EC:2.3.1.179] | (RefSeq) 3-oxoacyl-[acyl-carrier-protein] synthase I, chloroplastic isoform X4	Fatty acid biosynthesis (ko00061);; Biotin metabolism (ko00780);; Fatty acid metabolism (ko01212)	[IQ]	Lipid transport and metabolism;; Secondary metabolites biosynthesis, transport and catabolism	Beta-ketoacyl synthase, N-terminal domain	3-oxoacyl-[acyl-carrier-protein] synthase I, chloroplastic OS=Arabidopsis thaliana OX=3702 GN=KAS1 PE=1 SV=2	--	--	3-oxoacyl-[acyl-carrier-protein] synthase I, chloroplastic isoform X1 [Glycine max]
gene-LOC100809260	2428	2526	1562	288	286	326	48.5068	52.419	31.4054	6.27846	5.09895	5.67582	6.27088e-34	-2.83992	down	[IR]	Lipid transport and metabolism;; General function prediction only	Molecular Function: hydrolase activity, acting on ester bonds (GO:0016788);;	K10691|2.0e-83|ats:109762802|K10691 E3 ubiquitin-protein ligase UBR4 [EC:2.3.2.27] | (RefSeq) LOC109762802; auxin transport protein BIG	--	--	--	GDSL-like Lipase/Acylhydrolase	GDSL esterase/lipase At2g42990 OS=Arabidopsis thaliana OX=3702 GN=At2g42990 PE=2 SV=1	I	Lipid transport and metabolism	uncharacterized protein LOC100809260 precursor [Glycine max]
gene-LOC100798772	792	735	383	82	80	91	8.54653	8.23142	4.15931	0.964758	0.767989	0.855236	8.15674e-20	-2.81196	down	[G]	Carbohydrate transport and metabolism	Molecular Function: sucrose alpha-glucosidase activity (GO:0004575);; Biological Process: carbohydrate metabolic process (GO:0005975);; Cellular Component: integral component of membrane (GO:0016021);;	K01193|0.0e+00|gmx:100798772|K01193 beta-fructofuranosidase [EC:3.2.1.26] | (RefSeq) acid beta-fructofuranosidase	Galactose metabolism (ko00052);; Starch and sucrose metabolism (ko00500)	[G]	Carbohydrate transport and metabolism	Glycosyl hydrolases family 32 N-terminal domain	Acid beta-fructofuranosidase OS=Vigna radiata var. radiata OX=3916 GN=INVA PE=1 SV=1	G	Carbohydrate transport and metabolism	acid beta-fructofuranosidase [Glycine max]
gene-LOC100802208	1249	1340	818	179	139	146	17.8316	19.8665	11.7542	2.7811	1.76372	1.80665	6.53768e-25	-2.80404	down	--	--	Biological Process: cutin biosynthetic process (GO:0010143);; Cellular Component: membrane (GO:0016020);; Cellular Component: integral component of membrane (GO:0016021);; Molecular Function: phosphatase activity (GO:0016791);; Molecular Function: glycerol-3-phosphate 2-O-acyltransferase activity (GO:0090447);;	K13508|0.0e+00|gmx:100802208|K13508 glycerol-3-phosphate acyltransferase [EC:2.3.1.15 2.3.1.198] | (RefSeq) glycerol-3-phosphate acyltransferase 1	Glycerolipid metabolism (ko00561);; Glycerophospholipid metabolism (ko00564)	--	--	Acyltransferase	Glycerol-3-phosphate acyltransferase 1 OS=Arabidopsis thaliana OX=3702 GN=GPAT1 PE=1 SV=1	I	Lipid transport and metabolism	glycerol-3-phosphate acyltransferase 1 [Glycine max]
gene-LOC100801870	1502	2242	1376	202	281	250	28.339	43.9313	26.1237	4.15994	4.73881	4.10704	2.144e-30	-2.79105	down	[IR]	Lipid transport and metabolism;; General function prediction only	Molecular Function: hydrolase activity, acting on ester bonds (GO:0016788);;	K00679|1.9e-52|cic:CICLE_v10027727mg|K00679 phospholipid:diacylglycerol acyltransferase [EC:2.3.1.158] | (RefSeq) hypothetical protein	Glycerolipid metabolism (ko00561)	--	--	GDSL-like Lipase/Acylhydrolase	GDSL esterase/lipase At5g33370 OS=Arabidopsis thaliana OX=3702 GN=At5g33370 PE=2 SV=1	I	Lipid transport and metabolism	GDSL esterase/lipase At5g33370 [Glycine max]
gene-LOC100819571	15697	14441	17746	2520	1313	2766	186.157	177.87	211.855	32.6275	13.9273	28.5865	5.34274e-25	-2.78237	down	[Q]	Secondary metabolites biosynthesis, transport and catabolism	Molecular Function: copper ion binding (GO:0005507);; Molecular Function: primary amine oxidase activity (GO:0008131);; Biological Process: amine metabolic process (GO:0009308);; Molecular Function: quinone binding (GO:0048038);;	K00276|0.0e+00|gmx:100819571|K00276 primary-amine oxidase [EC:1.4.3.21] | (RefSeq) putative copper amine oxidase precursor	Glycine, serine and threonine metabolism (ko00260);; Tyrosine metabolism (ko00350);; Phenylalanine metabolism (ko00360);; beta-Alanine metabolism (ko00410);; Isoquinoline alkaloid biosynthesis (ko00950);; Tropane, piperidine and pyridine alkaloid biosynthesis (ko00960)	[Q]	Secondary metabolites biosynthesis, transport and catabolism	Copper amine oxidase, enzyme domain	Primary amine oxidase OS=Pisum sativum OX=3888 PE=1 SV=1	Q	Secondary metabolites biosynthesis, transport and catabolism	putative copper amine oxidase precursor [Glycine max]
gene-LOC100781033	1649	2178	1348	187	311	257	31.0105	42.5552	25.5148	3.83358	5.21916	4.21034	4.58709e-29	-2.76665	down	[IR]	Lipid transport and metabolism;; General function prediction only	Molecular Function: hydrolase activity, acting on ester bonds (GO:0016788);;	K00679|2.7e-51|cic:CICLE_v10027727mg|K00679 phospholipid:diacylglycerol acyltransferase [EC:2.3.1.158] | (RefSeq) hypothetical protein	Glycerolipid metabolism (ko00561)	--	--	GDSL-like Lipase/Acylhydrolase	GDSL esterase/lipase At5g33370 OS=Arabidopsis thaliana OX=3702 GN=At5g33370 PE=2 SV=1	I	Lipid transport and metabolism	GDSL esterase/lipase At5g33370 [Glycine max]
gene-LOC100784186	250	353	169	24	32	48	6.73324	9.86137	4.57055	0.681547	0.755716	1.10567	6.35828e-14	-2.72898	down	[R]	General function prediction only	Cellular Component: plasma membrane (GO:0005886);; Biological Process: plant-type secondary cell wall biogenesis (GO:0009834);;	--	--	--	--	Fasciclin domain	Fasciclin-like arabinogalactan protein 11 OS=Arabidopsis thaliana OX=3702 GN=FLA11 PE=2 SV=2	S	Function unknown	fasciclin-like arabinogalactan protein 11 [Glycine max]
gene-LOC100810544	2599	1923	2184	238	425	393	26.1028	20.1693	22.2184	2.64499	3.82384	3.4576	4.1846e-40	-2.69355	down	[I]	Lipid transport and metabolism	Molecular Function: lanosterol synthase activity (GO:0000250);; Cellular Component: lipid droplet (GO:0005811);; Biological Process: triterpenoid biosynthetic process (GO:0016104);; Molecular Function: beta-amyrin synthase activity (GO:0042300);;	K15813|0.0e+00|gmx:100810544|K15813 beta-amyrin synthase [EC:5.4.99.39] | (RefSeq) beta-amyrin synthase	Sesquiterpenoid and triterpenoid biosynthesis (ko00909)	[I]	Lipid transport and metabolism	Squalene-hopene cyclase C-terminal domain	Beta-amyrin synthase OS=Glycyrrhiza glabra OX=49827 GN=GgbAS1 PE=1 SV=1	I	Lipid transport and metabolism	beta-amyrin synthase [Glycine max]
gene-LOC100811937	3749	2033	2708	426	290	540	37.4488	21.0871	27.221	4.64098	2.58999	4.69972	2.66193e-22	-2.68673	down	[O]	Posttranslational modification, protein turnover, chaperones	Molecular Function: serine-type endopeptidase activity (GO:0004252);;	K15333|4.8e-77|nsy:104224633|K15333 tRNA guanosine-2'-O-methyltransferase [EC:2.1.1.34] | (RefSeq) uncharacterized protein LOC104224633	--	--	--	Subtilase family	Subtilisin-like protease Glyma18g48580 OS=Glycine max OX=3847 GN=Glyma18g48580 PE=1 SV=3	O	Posttranslational modification, protein turnover, chaperones	subtilisin-like protease Glyma18g48580 [Glycine max]
gene-LOC100784392	154	125	72	14	3	20	2.58413	2.17518	1.20507	0.246091	0.042312	0.281983	5.91011e-08	-2.68536	down	[E]	Amino acid transport and metabolism	Biological Process: cellular amino acid metabolic process (GO:0006520);; Molecular Function: transaminase activity (GO:0008483);; Biological Process: biosynthetic process (GO:0009058);; Molecular Function: pyridoxal phosphate binding (GO:0030170);;	K00815|1.4e-259|gmx:100784392|K00815 tyrosine aminotransferase [EC:2.6.1.5] | (RefSeq) probable aminotransferase TAT2	Ubiquinone and other terpenoid-quinone biosynthesis (ko00130);; Cysteine and methionine metabolism (ko00270);; Tyrosine metabolism (ko00350);; Phenylalanine metabolism (ko00360);; Phenylalanine, tyrosine and tryptophan biosynthesis (ko00400);; Isoquinoline alkaloid biosynthesis (ko00950);; Tropane, piperidine and pyridine alkaloid biosynthesis (ko00960)	[E]	Amino acid transport and metabolism	Aminotransferase class I and II	Probable aminotransferase TAT2 OS=Arabidopsis thaliana OX=3702 GN=At5g53970 PE=2 SV=1	E	Amino acid transport and metabolism	probable aminotransferase TAT2 [Glycine max]
gene-LOC100797245	5621	10262	6298	897	1420	1062	74.222	140.729	83.7078	12.9246	16.7706	12.2185	9.02909e-24	-2.68436	down	--	--	--	--	--	--	--	--	--	--	--	proline-rich extensin-like protein EPR1 [Glycine max]
gene-LOC100793973	5286	3252	4256	697	507	752	117.535	75.1013	95.2638	16.9189	10.0824	14.5706	1.75279e-30	-2.6788	down	--	--	Molecular Function: peroxidase activity (GO:0004601);; Cellular Component: extracellular region (GO:0005576);; Biological Process: response to oxidative stress (GO:0006979);; Molecular Function: heme binding (GO:0020037);; Biological Process: hydrogen peroxide catabolic process (GO:0042744);; Molecular Function: metal ion binding (GO:0046872);;	K00430|6.7e-187|gmx:100793973|K00430 peroxidase [EC:1.11.1.7] | (RefSeq) peroxidase P7	Phenylpropanoid biosynthesis (ko00940)	--	--	Peroxidase	Peroxidase 4 OS=Vitis vinifera OX=29760 GN=GSVIVT00023967001 PE=1 SV=1	T	Signal transduction mechanisms	peroxidase P7 [Glycine max]
gene-LOC100787082	925	1082	723	84	178	159	14.9519	18.1583	11.7562	1.47091	2.57113	2.23131	8.72336e-23	-2.67423	down	[G]	Carbohydrate transport and metabolism	Molecular Function: pectate lyase activity (GO:0030570);; Biological Process: pectin catabolic process (GO:0045490);; Molecular Function: metal ion binding (GO:0046872);;	K01728|1.2e-233|gmx:100787082|K01728 pectate lyase [EC:4.2.2.2] | (RefSeq) probable pectate lyase 5	Pentose and glucuronate interconversions (ko00040)	--	--	Pectate lyase	Probable pectate lyase 18 OS=Arabidopsis thaliana OX=3702 GN=At4g24780 PE=2 SV=2	G	Carbohydrate transport and metabolism	probable pectate lyase 5 [Glycine max]
gene-LOC100797600	272	265	220	10	62	23	3.8693	3.90265	3.14994	0.148203	0.779666	0.274441	2.11368e-09	-2.66033	down	--	--	Cellular Component: integral component of membrane (GO:0016021);; Molecular Function: transferase activity (GO:0016740);;	--	--	[R]	General function prediction only	Glycosyl transferase family 90	--	S	Function unknown	protein O-glucosyltransferase 1 [Glycine max]
gene-LOC100819698	6269	4793	5727	933	687	1090	102.919	81.709	94.6308	16.7124	10.0776	15.5949	5.8528e-37	-2.63064	down	--	--	Molecular Function: aspartic-type endopeptidase activity (GO:0004190);; Biological Process: proteolysis (GO:0006508);; Biological Process: protein catabolic process (GO:0030163);;	K22683|7.7e-53|smo:SELMODRAFT_83230|K22683 aspartyl protease family protein [EC:3.4.23.-] | (RefSeq) hypothetical protein	--	[O]	Posttranslational modification, protein turnover, chaperones	Xylanase inhibitor N-terminal	Aspartyl protease AED3 OS=Arabidopsis thaliana OX=3702 GN=AED3 PE=1 SV=1	O	Posttranslational modification, protein turnover, chaperones	uncharacterized protein LOC100819698 precursor [Glycine max]
gene-LOC100817701	1352	1846	1645	266	267	278	21.1173	29.9526	25.8721	4.5341	3.72005	3.7854	6.2586e-42	-2.59854	down	[C]	Energy production and conversion	Molecular Function: 3-chloroallyl aldehyde dehydrogenase activity (GO:0004028);; Biological Process: cellular aldehyde metabolic process (GO:0006081);;	K00128|1.9e-281|gmx:100817701|K00128 aldehyde dehydrogenase (NAD+) [EC:1.2.1.3] | (RefSeq) aldehyde dehydrogenase family 3 member F1	Glycolysis / Gluconeogenesis (ko00010);; Ascorbate and aldarate metabolism (ko00053);; Fatty acid degradation (ko00071);; Valine, leucine and isoleucine degradation (ko00280);; Lysine degradation (ko00310);; Arginine and proline metabolism (ko00330);; Histidine metabolism (ko00340);; Tryptophan metabolism (ko00380);; beta-Alanine metabolism (ko00410);; Glycerolipid metabolism (ko00561);; Pyruvate…	[C]	Energy production and conversion	Aldehyde dehydrogenase family	Aldehyde dehydrogenase family 3 member F1 OS=Arabidopsis thaliana OX=3702 GN=ALDH3F1 PE=2 SV=2	C	Energy production and conversion	aldehyde dehydrogenase family 3 member J2 [Glycine max]
gene-LOC102667661	82	105	82	10	16	12	0.607764	0.821929	0.700817	0.072257	0.105726	0.073617	3.14178e-11	-2.59546	down	--	--	Molecular Function: DNA binding (GO:0003677);; Molecular Function: RNA-DNA hybrid ribonuclease activity (GO:0004523);; Molecular Function: transposase activity (GO:0004803);; Biological Process: transposition, DNA-mediated (GO:0006313);; Biological Process: signal transduction (GO:0007165);; Molecular Function: ADP binding (GO:0043531);;	--	--	--	--	MuDR family transposase	--	--	--	uncharacterized protein LOC114381999 isoform X2 [Glycine soja]
gene-LOC100796718	3908	6190	4647	562	1086	786	57.0593	93.8637	68.2903	8.9562	14.1806	9.99501	1.36074e-24	-2.59201	down	--	--	--	--	--	--	--	--	--	B	Chromatin structure and dynamics	proline-rich extensin-like protein EPR1 [Glycine max]
gene-LOC100816190	602	366	493	92	59	78	10.9835	6.93003	9.0603	1.83036	0.951561	1.22941	1.91608e-19	-2.58268	down	[GI]	Carbohydrate transport and metabolism;; Lipid transport and metabolism	Molecular Function: pectinesterase activity (GO:0030599);; Biological Process: cell wall modification (GO:0042545);; Molecular Function: aspartyl esterase activity (GO:0045330);; Biological Process: pectin catabolic process (GO:0045490);; Molecular Function: carboxylic ester hydrolase activity (GO:0052689);;	K01051|1.9e-89|soe:110791513|K01051 pectinesterase [EC:3.1.1.11] | (RefSeq) probable pectinesterase 53	Pentose and glucuronate interconversions (ko00040)	--	--	Pectinesterase	Probable pectinesterase 68 OS=Arabidopsis thaliana OX=3702 GN=PME68 PE=2 SV=1	G	Carbohydrate transport and metabolism	probable pectinesterase 68 [Glycine max]
gene-LOC100785738	1817	2470	1804	274	335	432	31.5909	44.6206	31.5862	5.18909	5.20256	6.54098	1.24238e-33	-2.57544	down	[L]	Replication, recombination and repair	Molecular Function: hydrolase activity (GO:0016787);;	K03787|1.8e-207|gmx:100785738|K03787 5'-nucleotidase [EC:3.1.3.5] | (RefSeq) uncharacterized protein LOC100785738 isoform X1	Purine metabolism (ko00230);; Pyrimidine metabolism (ko00240);; Nicotinate and nicotinamide metabolism (ko00760)	--	--	Survival protein SurE	--	S	Function unknown	uncharacterized protein LOC100785738 isoform X1 [Glycine max]
gene-LOC100787593	60	88	53	3	10	12	0.82226	1.24404	0.724822	0.030028	0.117606	0.143565	7.89493e-08	-2.57204	down	[QV]	Secondary metabolites biosynthesis, transport and catabolism;; Defense mechanisms	Molecular Function: monooxygenase activity (GO:0004497);; Molecular Function: iron ion binding (GO:0005506);; Cellular Component: integral component of membrane (GO:0016021);; Molecular Function: oxidoreductase activity, acting on paired donors, with incorporation or reduction of molecular oxygen (GO:0016705);; Molecular Function: heme binding (GO:0020037);;	K15402|0.0e+00|gmx:100787593|K15402 fatty acid omega-hydroxylase [EC:1.14.-.-] | (RefSeq) cytochrome P450 86B1	Cutin, suberine and wax biosynthesis (ko00073)	[QI]	Secondary metabolites biosynthesis, transport and catabolism;; Lipid transport and metabolism	Cytochrome P450	Cytochrome P450 86B1 OS=Arabidopsis thaliana OX=3702 GN=CYP86B1 PE=2 SV=1	Q	Secondary metabolites biosynthesis, transport and catabolism	cytochrome P450 86B1 [Glycine max]
gene-LOC100779303	558	906	618	94	124	129	39.621	66.8931	44.2073	7.27889	7.82918	7.9725	2.19063e-23	-2.56856	down	--	--	--	--	--	--	--	Hydrophobic seed protein	pEARLI1-like lipid transfer protein 2 OS=Arabidopsis thaliana OX=3702 GN=At4g12490 PE=2 SV=1	--	--	putative lipid-binding protein AIR1 [Glycine max]
gene-LOC102659929	63	64	89	6	12	12	1.22418	1.27628	1.72953	0.12778	0.207182	0.18698	1.36955e-09	-2.55454	down	--	--	Biological Process: regulation of transcription, DNA-templated (GO:0006355);; Molecular Function: zinc ion binding (GO:0008270);; Molecular Function: sequence-specific DNA binding (GO:0043565);;	K09184|1.6e-09|dcr:108218750|K09184 GATA-binding protein, other eukaryote | (RefSeq) GATA transcription factor 8-like isoform X1	--	[K]	Transcription	GATA zinc finger	Putative GATA transcription factor 22 OS=Arabidopsis thaliana OX=3702 GN=GATA22 PE=1 SV=1	K	Transcription	putative GATA transcription factor 22 [Glycine max]
gene-LOC100812888	109	184	59	2	12	24	0.600001	1.065	0.326953	0.011196	0.058078	0.113737	2.35881e-06	-2.55399	down	[T]	Signal transduction mechanisms	Molecular Function: ATP binding (GO:0005524);; Cellular Component: integral component of membrane (GO:0016021);; Molecular Function: ATPase activity (GO:0016887);;	K08712|5.0e-133|gsl:Gasu_29800|K08712 ATP-binding cassette, subfamily G (WHITE), member 2, SNQ2 | (RefSeq) ABC transporter, ATP-binding protein	ABC transporters (ko02010)	[Q]	Secondary metabolites biosynthesis, transport and catabolism	ABC-2 type transporter	Pleiotropic drug resistance protein 1 OS=Nicotiana tabacum OX=4097 GN=PDR1 PE=2 SV=1	Q	Secondary metabolites biosynthesis, transport and catabolism	pleiotropic drug resistance protein 1 isoform X1 [Glycine max]
gene-LOC100803490	121	98	113	16	20	15	1.88637	1.5906	1.77488	0.271282	0.275594	0.194071	1.5473e-13	-2.5502	down	--	--	Cellular Component: integral component of membrane (GO:0016021);;	--	--	[R]	General function prediction only	Leucine rich repeat	Protein TOO MANY MOUTHS OS=Arabidopsis thaliana OX=3702 GN=TMM PE=1 SV=1	S	Function unknown	LOW QUALITY PROTEIN: protein TOO MANY MOUTHS [Glycine max]
gene-LOC100305744	176	172	101	6	16	38	8.49977	8.60761	4.87148	0.289187	0.689254	1.60139	6.2729e-08	-2.54059	down	--	--	--	--	--	--	--	--	--	--	--	uncharacterized protein LOC100305744 [Glycine max]
gene-LOC100806852	59	145	164	4	22	20	1.33736	3.43722	3.77591	0.098879	0.449695	0.393142	3.3697e-07	-2.52783	down	--	--	Molecular Function: Rho GDP-dissociation inhibitor activity (GO:0005094);; Cellular Component: cytosol (GO:0005829);; Biological Process: Rho protein signal transduction (GO:0007266);; Cellular Component: membrane (GO:0016020);; Molecular Function: Rac GTPase binding (GO:0048365);;	K12462|1.8e-133|gmx:100806852|K12462 Rho GDP-dissociation inhibitor | (RefSeq) rho GDP-dissociation inhibitor 1	--	[T]	Signal transduction mechanisms	RHO protein GDP dissociation inhibitor	Rho GDP-dissociation inhibitor 1 OS=Arabidopsis thaliana OX=3702 GN=GDI1 PE=1 SV=1	T	Signal transduction mechanisms	rho GDP-dissociation inhibitor 1 [Glycine max]
gene-LOC100777050	98	187	239	27	26	25	1.77526	3.51222	4.36693	0.530123	0.41311	0.382048	4.39337e-11	-2.52574	down	--	--	Cellular Component: plasma membrane (GO:0005886);; Cellular Component: integral component of membrane (GO:0016021);; Molecular Function: transmembrane transporter activity (GO:0022857);;	K17500|3.0e-53|nto:104085001|K17500 integrin-linked kinase-associated serine/threonine phosphatase 2C [EC:3.1.3.16] | (RefSeq) WAT1-related protein At3g18200 isoform X1	--	--	--	EamA-like transporter family	WAT1-related protein At2g37460 OS=Arabidopsis thaliana OX=3702 GN=At2g37460 PE=2 SV=1	S	Function unknown	WAT1-related protein At2g37460 [Glycine max]
gene-LOC100817797	101	165	92	19	16	18	1.85612	3.13619	1.69617	0.377175	0.263462	0.287782	2.12757e-10	-2.52221	down	[I]	Lipid transport and metabolism	Biological Process: catabolic process (GO:0009056);; Molecular Function: hydrolase activity (GO:0016787);;	K20506|1.4e-86|egu:105060863|K20506 tuliposide A-converting enzyme [EC:4.2.99.22] | (RefSeq) tuliposide A-converting enzyme 2, chloroplastic-like	--	[V]	Defense mechanisms	alpha/beta hydrolase fold	Probable carboxylesterase 13 OS=Arabidopsis thaliana OX=3702 GN=CXE13 PE=1 SV=1	V	Defense mechanisms	probable carboxylesterase 13 [Glycine max]
gene-LOC100810743	1839	2960	2041	224	587	333	28.9748	48.4382	32.3609	3.84702	8.26425	4.56967	1.29475e-15	-2.51543	down	--	--	--	--	--	--	--	--	--	--	--	proline-rich extensin-like protein EPR1 [Glycine max]
gene-LOC102665199	165	146	143	16	39	8	2.6259	2.41332	2.29222	0.275251	0.547066	0.102376	1.82619e-08	-2.50334	down	--	--	--	--	--	--	--	--	--	S	Function unknown	myosin-13 [Glycine max]
gene-CHI1B2	2004	2658	1377	213	463	361	64.5825	88.9798	44.6867	7.46692	13.3367	10.1357	1.33945e-16	-2.49976	down	--	--	Molecular Function: intramolecular lyase activity (GO:0016872);;	K01859|1.9e-124|gmx:100037455|K01859 chalcone isomerase [EC:5.5.1.6] | (RefSeq) CHI1B2; chalcone--flavonone isomerase 1B-2	Flavonoid biosynthesis (ko00941)	--	--	Chalcone-flavanone isomerase	Chalcone--flavonone isomerase 1B-2 OS=Glycine max OX=3847 GN=CHI1B2 PE=2 SV=1	G	Carbohydrate transport and metabolism	chalcone--flavonone isomerase 1B-2 [Glycine max]
gene-LOC102662465	248	158	274	36	44	32	8.38464	5.52143	9.32232	1.29873	1.32263	0.918256	7.18107e-16	-2.49766	down	--	--	Cellular Component: integral component of membrane (GO:0016021);;	--	--	--	--	--	--	--	--	uncharacterized protein LOC102662465 [Glycine max]
gene-LOC100785410	8007	8452	5111	884	1577	1383	98.7771	108.295	63.4753	11.8994	17.3969	14.8673	2.72355e-23	-2.49375	down	--	--	Molecular Function: catechol oxidase activity (GO:0004097);; Biological Process: pigment biosynthetic process (GO:0046148);; Molecular Function: metal ion binding (GO:0046872);;	K00422|0.0e+00|gmx:100785410|K00422 polyphenol oxidase [EC:1.10.3.1] | (RefSeq) polyphenol oxidase I, chloroplastic	Tyrosine metabolism (ko00350);; Isoquinoline alkaloid biosynthesis (ko00950)	--	--	Protein of unknown function (DUF_B2219)	Polyphenol oxidase, chloroplastic OS=Malus domestica OX=3750 PE=1 SV=1	S	Function unknown	polyphenol oxidase I, chloroplastic [Glycine max]
gene-LOC100814740	4320	3812	6234	761	706	1101	63.3088	58.0219	91.978	12.1658	9.25667	14.0625	1.081e-29	-2.48467	down	[G]	Carbohydrate transport and metabolism	Biological Process: carbohydrate metabolic process (GO:0005975);; Molecular Function: beta-glucosidase activity (GO:0008422);;	K05350|1.2e-312|gmx:100814740|K05350 beta-glucosidase [EC:3.2.1.21] | (RefSeq) beta-glucosidase 44	Cyanoamino acid metabolism (ko00460);; Starch and sucrose metabolism (ko00500);; Phenylpropanoid biosynthesis (ko00940)	[G]	Carbohydrate transport and metabolism	Glycosyl hydrolase family 1	Beta-glucosidase 44 OS=Arabidopsis thaliana OX=3702 GN=BGLU44 PE=2 SV=1	G	Carbohydrate transport and metabolism	beta-glucosidase 44 [Glycine max]
gene-LOC547449	317	465	2201	16	18	82	6.70193	10.2044	46.8619	0.369374	0.329404	1.50386	9.92909e-05	-2.47918	down	--	--	Molecular Function: chitinase activity (GO:0004568);; Cellular Component: extracellular region (GO:0005576);; Biological Process: carbohydrate metabolic process (GO:0005975);;	K01183|1.2e-199|gmx:547449|K01183 chitinase [EC:3.2.1.14] | (RefSeq) class III acidic endochitinase precursor	Amino sugar and nucleotide sugar metabolism (ko00520)	[M]	Cell wall/membrane/envelope biogenesis	Glycosyl hydrolases family 18	Hevamine-A OS=Hevea brasiliensis OX=3981 PE=1 SV=2	G	Carbohydrate transport and metabolism	class III acidic endochitinase precursor [Glycine max]
gene-LOC100796909	806	941	757	152	129	177	15.9056	19.2714	15.027	3.25818	2.26609	3.03308	1.20035e-30	-2.46228	down	[Q]	Secondary metabolites biosynthesis, transport and catabolism	Molecular Function: metal ion binding (GO:0046872);; Molecular Function: dioxygenase activity (GO:0051213);;	K05933|7.1e-178|gmx:100796909|K05933 aminocyclopropanecarboxylate oxidase [EC:1.14.17.4] | (RefSeq) 1-aminocyclopropane-1-carboxylate oxidase 5-like	Cysteine and methionine metabolism (ko00270)	[QR]	Secondary metabolites biosynthesis, transport and catabolism;; General function prediction only	2OG-Fe(II) oxygenase superfamily	1-aminocyclopropane-1-carboxylate oxidase 5 OS=Arabidopsis thaliana OX=3702 GN=At1g77330 PE=2 SV=1	Q	Secondary metabolites biosynthesis, transport and catabolism	1-aminocyclopropane-1-carboxylate oxidase 5-like [Glycine max]
gene-LOC102663004	1823	2267	1951	304	400	439	53.8246	69.493	57.9861	9.79206	10.5571	11.277	8.26095e-46	-2.45427	down	--	--	--	--	--	--	--	--	--	--	--	acanthoscurrin-2 [Glycine max]
gene-LOC100775689	18530	23204	14831	2914	3714	3954	325.023	422.71	261.852	55.7975	58.2821	60.4324	1.55211e-32	-2.4523	down	[IR]	Lipid transport and metabolism;; General function prediction only	Cellular Component: extracellular region (GO:0005576);; Molecular Function: hydrolase activity, acting on ester bonds (GO:0016788);;	K00679|5.9e-75|cic:CICLE_v10027727mg|K00679 phospholipid:diacylglycerol acyltransferase [EC:2.3.1.158] | (RefSeq) hypothetical protein	Glycerolipid metabolism (ko00561)	--	--	GDSL-like Lipase/Acylhydrolase	GDSL esterase/lipase EXL3 OS=Arabidopsis thaliana OX=3702 GN=EXL3 PE=2 SV=1	I	Lipid transport and metabolism	GDSL esterase/lipase EXL3 [Glycine max]
gene-LOC100500219	113	87	139	16	26	10	4.46338	3.56988	5.50277	0.688217	0.906708	0.342917	1.17683e-09	-2.45058	down	--	--	Cellular Component: integral component of membrane (GO:0016021);;	--	--	--	--	--	--	--	--	uncharacterized protein LOC100500219 [Glycine max]
gene-LOC100793015	95	122	216	28	16	21	2.53155	3.40026	5.83108	0.813859	0.380339	0.478147	2.58196e-09	-2.44695	down	--	--	Cellular Component: chloroplast thylakoid membrane (GO:0009535);; Cellular Component: integral component of membrane (GO:0016021);;	K01092|1.1e-07|boe:106307850|K01092 myo-inositol-1(or 4)-monophosphatase [EC:3.1.3.25] | (RefSeq) phosphatase IMPL1, chloroplastic-like isoform X1	Inositol phosphate metabolism (ko00562);; Phosphatidylinositol signaling system (ko04070)	--	--	CAAD domains of cyanobacterial aminoacyl-tRNA synthetase	Protein CURVATURE THYLAKOID 1B, chloroplastic OS=Arabidopsis thaliana OX=3702 GN=CURT1B PE=1 SV=2	S	Function unknown	protein CURVATURE THYLAKOID 1B, chloroplastic [Glycine max]
gene-LOC102665934	177	385	303	35	69	39	5.82326	13.1953	10.0534	1.25252	2.03808	1.09531	3.24409e-11	-2.44203	down	--	--	--	--	--	--	--	Glycine rich protein family	--	--	--	cysteine-rich and transmembrane domain-containing protein B [Glycine max]
gene-RHG1	200	134	176	37	28	12	1.84207	1.28555	1.6319	0.366953	0.224904	0.094711	2.65605e-09	-2.43423	down	[M]	Cell wall/membrane/envelope biogenesis	Molecular Function: protein kinase activity (GO:0004672);; Molecular Function: ATP binding (GO:0005524);; Cellular Component: integral component of membrane (GO:0016021);;	K20359|2.4e-119|eus:EUTSA_v10006389mg|K20359 PRA1 family protein 1 | (RefSeq) hypothetical protein	--	--	--	Protein tyrosine and serine/threonine kinase	Probable leucine-rich repeat receptor-like protein kinase IMK3 OS=Arabidopsis thaliana OX=3702 GN=IMK3 PE=1 SV=1	T	Signal transduction mechanisms	receptor-like kinase RHG1 [Glycine max]
gene-LOC100819971	77	68	126	15	5	18	2.71042	2.48247	4.45266	0.566568	0.126375	0.549059	1.42794e-07	-2.43115	down	--	--	Molecular Function: DNA binding (GO:0003677);; Molecular Function: transcription factor activity, sequence-specific DNA binding (GO:0003700);; Cellular Component: nucleus (GO:0005634);;	K09286|1.5e-106|gmx:100819971|K09286 EREBP-like factor | (RefSeq) ethylene-responsive transcription factor ERF023	--	--	--	AP2 domain	Ethylene-responsive transcription factor ERF023 OS=Arabidopsis thaliana OX=3702 GN=ERF023 PE=2 SV=1	K	Transcription	ethylene-responsive transcription factor ERF023 [Glycine max]
gene-LOC100801058	91	47	51	4	12	10	1.16508	0.61247	0.650311	0.044882	0.137462	0.109034	5.22497e-07	-2.42887	down	[C]	Energy production and conversion	Molecular Function: oxidoreductase activity (GO:0016491);; Molecular Function: FAD binding (GO:0071949);;	K22395|5.6e-157|pop:18103495|K22395 cinnamyl-alcohol dehydrogenase [EC:1.1.1.195] | (RefSeq) berberine bridge enzyme-like 13	Phenylpropanoid biosynthesis (ko00940)	--	--	FAD binding domain	Berberine bridge enzyme-like 8 OS=Arabidopsis thaliana OX=3702 GN=At1g30700 PE=2 SV=1	C	Energy production and conversion	berberine bridge enzyme-like 8 [Glycine max]
gene-LOC100790887	573	867	543	117	113	133	12.5525	19.7105	11.9694	2.78669	2.21324	2.52464	3.32477e-20	-2.426	down	--	--	Molecular Function: transcription regulatory region sequence-specific DNA binding (GO:0000976);; Molecular Function: transcription factor activity, sequence-specific DNA binding (GO:0003700);; Cellular Component: nucleus (GO:0005634);; Biological Process: cell differentiation (GO:0030154);; Molecular Function: sequence-specific DNA binding (GO:0043565);;	K09422|7.2e-175|gmx:100790887|K09422 transcription factor MYB, plant | (RefSeq) transcription factor MYB106	--	[K]	Transcription	Myb-like DNA-binding domain	Transcription factor MYB106 OS=Arabidopsis thaliana OX=3702 GN=MYB106 PE=2 SV=1	--	--	transcription factor MYB106 [Glycine max]
gene-LOC100790609	78	64	51	13	5	9	1.57361	1.34214	1.03252	0.278596	0.084067	0.157869	2.81725e-07	-2.41189	down	--	--	Molecular Function: chitinase activity (GO:0004568);; Biological Process: carbohydrate metabolic process (GO:0005975);;	K01183|5.2e-178|gmx:100790609|K01183 chitinase [EC:3.2.1.14] | (RefSeq) basic endochitinase	Amino sugar and nucleotide sugar metabolism (ko00520)	[M]	Cell wall/membrane/envelope biogenesis	Glycosyl hydrolases family 18	Basic endochitinase OS=Nicotiana tabacum OX=4097 PE=2 SV=1	G	Carbohydrate transport and metabolism	basic endochitinase [Glycine max]
gene-LOC100776860	118	87	105	22	16	4	1.35812	1.04268	1.21589	0.27737	0.161096	0.040277	5.03026e-07	-2.40554	down	--	--	Cellular Component: cytoplasm (GO:0005737);; Biological Process: fucose metabolic process (GO:0006004);; Cellular Component: integral component of membrane (GO:0016021);; Molecular Function: transferase activity, transferring glycosyl groups (GO:0016757);;	K23280|3.4e-294|gmx:100776860|K23280 rhamnogalacturonan I rhamnosyltransferase [EC:2.4.1.351] | (RefSeq) O-fucosyltransferase 34	--	--	--	GDP-fucose protein O-fucosyltransferase	Rhamnogalacturonan I rhamnosyltransferase 1 OS=Arabidopsis thaliana OX=3702 GN=RRT1 PE=1 SV=1	G	Carbohydrate transport and metabolism	O-fucosyltransferase 34 [Glycine max]
gene-LOC100792036	76	89	46	5	18	4	1.18307	1.44531	0.714952	0.08378	0.24772	0.054514	4.58158e-06	-2.39524	down	--	--	Molecular Function: Rab GDP-dissociation inhibitor activity (GO:0005093);; Cellular Component: cytoplasm (GO:0005737);; Biological Process: small GTPase mediated signal transduction (GO:0007264);; Biological Process: protein transport (GO:0015031);; Biological Process: vesicle-mediated transport (GO:0016192);; Molecular Function: Rab GTPase binding (GO:0017137);;	K17255|2.1e-260|gmx:100792036|K17255 Rab GDP dissociation inhibitor | (RefSeq) guanosine nucleotide diphosphate dissociation inhibitor At5g09550	--	[O]	Posttranslational modification, protein turnover, chaperones	GDP dissociation inhibitor	Guanosine nucleotide diphosphate dissociation inhibitor At5g09550 OS=Arabidopsis thaliana OX=3702 GN=At5g09550 PE=3 SV=1	O	Posttranslational modification, protein turnover, chaperones	guanosine nucleotide diphosphate dissociation inhibitor At5g09550 [Glycine max]
gene-LOC100527641	191	129	155	35	22	25	7.86338	5.50263	6.39936	1.55417	0.779355	0.866394	4.46611e-12	-2.38298	down	--	--	--	--	--	--	--	--	Uncharacterized protein At4g08330, chloroplastic OS=Arabidopsis thaliana OX=3702 GN=At4g08330 PE=1 SV=1	--	--	uncharacterized protein LOC100527641 [Glycine max]
gene-LOC100795810	577	424	652	77	109	133	4.34685	3.31626	4.94649	0.627929	0.731456	0.871485	1.9714e-24	-2.37847	down	[T]	Signal transduction mechanisms	Molecular Function: protein kinase activity (GO:0004672);; Molecular Function: ATP binding (GO:0005524);; Cellular Component: integral component of membrane (GO:0016021);;	K00924|6.3e-50|mus:103997063|K00924 kinase [EC:2.7.1.-] | (RefSeq) receptor-like protein kinase HSL1	--	--	--	Protein kinase domain	Probably inactive leucine-rich repeat receptor-like protein kinase At3g28040 OS=Arabidopsis thaliana OX=3702 GN=At3g28040 PE=1 SV=1	T	Signal transduction mechanisms	probably inactive leucine-rich repeat receptor-like protein kinase At3g28040 [Glycine soja]
gene-LOC100805659	9107	11467	7013	1409	2095	1896	193.772	253.41	150.193	32.7333	39.8791	35.1498	6.86659e-26	-2.37788	down	--	--	--	--	--	--	--	--	Protein E6 OS=Gossypium hirsutum OX=3635 GN=E6 PE=2 SV=1	--	--	protein E6 [Glycine max]
gene-LOC100788301	1031	2162	902	141	222	369	13.4559	29.3116	11.8462	2.00195	2.58477	4.19039	1.50066e-10	-2.37451	down	[DPM]	Cell cycle control, cell division, chromosome partitioning;; Inorganic ion transport and metabolism;; Cell wall/membrane/envelope biogenesis	Molecular Function: ferroxidase activity (GO:0004322);; Molecular Function: copper ion binding (GO:0005507);; Cellular Component: plasma membrane (GO:0005886);; Biological Process: iron ion transport (GO:0006826);; Biological Process: lignin catabolic process (GO:0046274);; Cellular Component: apoplast (GO:0048046);; Molecular Function: hydroquinone:oxygen oxidoreductase activity (GO:0052716);; B…	K05909|0.0e+00|gmx:100788301|K05909 laccase [EC:1.10.3.2] | (RefSeq) laccase-15	--	[Q]	Secondary metabolites biosynthesis, transport and catabolism	Multicopper oxidase	Laccase-15 OS=Arabidopsis thaliana OX=3702 GN=TT10 PE=1 SV=1	Q	Secondary metabolites biosynthesis, transport and catabolism	laccase-15 [Glycine max]
gene-LOC100777909	828	972	754	157	187	157	4.35785	5.31683	3.99886	0.902716	0.877701	0.718834	3.91615e-30	-2.36977	down	[V]	Defense mechanisms	Molecular Function: ATP binding (GO:0005524);; Cellular Component: integral component of membrane (GO:0016021);; Molecular Function: ATPase activity (GO:0016887);; Molecular Function: ATPase activity, coupled to transmembrane movement of substances (GO:0042626);;	K05658|0.0e+00|gmx:100777909|K05658 ATP-binding cassette, subfamily B (MDR/TAP), member 1 [EC:7.6.2.2] | (RefSeq) ABC transporter B family member 21	ABC transporters (ko02010)	[Q]	Secondary metabolites biosynthesis, transport and catabolism	ABC transporter transmembrane region	ABC transporter B family member 4 OS=Arabidopsis thaliana OX=3702 GN=ABCB4 PE=1 SV=1	Q	Secondary metabolites biosynthesis, transport and catabolism	ABC transporter B family member 21 [Glycine max]
gene-LOC100790489	262	92	59	11	23	24	5.09333	1.85561	1.14971	0.214102	0.385166	0.394245	2.74716e-06	-2.36336	down	[I]	Lipid transport and metabolism	Molecular Function: jasmonate O-methyltransferase activity (GO:0030795);; Biological Process: methylation (GO:0032259);; Molecular Function: methyl jasmonate methylesterase activity (GO:0102078);;	K21483|5.7e-211|gmx:100790489|K21483 salicylate 1-O-methyltransferase [EC:2.1.1.274] | (RefSeq) salicylate carboxymethyltransferase	--	--	--	SAM dependent carboxyl methyltransferase	Salicylate carboxymethyltransferase OS=Clarkia breweri OX=36903 GN=SAMT PE=1 SV=1	S	Function unknown	salicylate carboxymethyltransferase [Glycine max]
gene-LOC100780191	433	472	684	96	72	132	4.96788	5.62126	7.89127	1.19433	0.731728	1.31984	1.55801e-17	-2.35822	down	[V]	Defense mechanisms	Molecular Function: ATP binding (GO:0005524);; Cellular Component: plasma membrane (GO:0005886);; Cellular Component: integral component of membrane (GO:0016021);; Molecular Function: ATPase activity (GO:0016887);; Molecular Function: ATPase activity, coupled to transmembrane movement of substances (GO:0042626);; Biological Process: transmembrane transport (GO:0055085);;	K05681|2.2e-197|nsy:104217879|K05681 ATP-binding cassette, subfamily G (WHITE), member 2 | (RefSeq) ABC transporter G family member 9-like	ABC transporters (ko02010)	[Q]	Secondary metabolites biosynthesis, transport and catabolism	ABC-2 type transporter	ABC transporter G family member 14 OS=Arabidopsis thaliana OX=3702 GN=ABCG14 PE=1 SV=1	Q	Secondary metabolites biosynthesis, transport and catabolism	ABC transporter G family member 14 [Glycine max]
gene-LOC100805270	45	57	75	6	13	8	0.845145	1.11655	1.43265	0.108148	0.207272	0.123134	2.81282e-07	-2.35724	down	[Q]	Secondary metabolites biosynthesis, transport and catabolism	Molecular Function: metal ion binding (GO:0046872);; Molecular Function: dioxygenase activity (GO:0051213);; Molecular Function: C-20 gibberellin 2-beta-dioxygenase activity (GO:0052635);;	K04125|4.1e-195|gmx:100805270|K04125 gibberellin 2beta-dioxygenase [EC:1.14.11.13] | (RefSeq) gibberellin 2-beta-dioxygenase 8	Diterpenoid biosynthesis (ko00904)	[QR]	Secondary metabolites biosynthesis, transport and catabolism;; General function prediction only	2OG-Fe(II) oxygenase superfamily	Gibberellin 2-beta-dioxygenase 8 OS=Arabidopsis thaliana OX=3702 GN=GA2OX8 PE=1 SV=2	Q	Secondary metabolites biosynthesis, transport and catabolism	gibberellin 2-beta-dioxygenase 8 [Glycine max]
gene-LOC100820325	4030	4679	2098	384	836	829	67.271	81.1159	35.2413	6.99282	12.4829	12.0514	7.77399e-13	-2.34697	down	--	--	Molecular Function: transferase activity, transferring acyl groups other than amino-acyl groups (GO:0016747);;	K19861|4.2e-158|gmx:100797017|K19861 benzyl alcohol O-benzoyltransferase [EC:2.3.1.196 2.3.1.232] | (RefSeq) benzyl alcohol O-benzoyltransferase	--	--	--	Transferase family	Benzyl alcohol O-benzoyltransferase OS=Nicotiana tabacum OX=4097 GN=HSR201 PE=1 SV=1	S	Function unknown	benzyl alcohol O-benzoyltransferase [Glycine max]
gene-LOC100784447	163	122	151	28	19	33	1.49906	1.16523	1.39754	0.275996	0.151656	0.258951	1.14037e-12	-2.33763	down	[O]	Posttranslational modification, protein turnover, chaperones	Molecular Function: serine-type endopeptidase activity (GO:0004252);;	K15333|8.9e-78|nsy:104224633|K15333 tRNA guanosine-2'-O-methyltransferase [EC:2.1.1.34] | (RefSeq) uncharacterized protein LOC104224633	--	--	--	Subtilase family	Cucumisin OS=Cucumis melo OX=3656 PE=1 SV=1	O	Posttranslational modification, protein turnover, chaperones	cucumisin [Glycine max]
gene-LOC100816555	996	1246	645	152	216	198	13.4976	17.5273	8.78936	2.24453	2.60983	2.33295	5.86228e-17	-2.33091	down	--	--	Molecular Function: UDP-glycosyltransferase activity (GO:0008194);; Cellular Component: intracellular membrane-bounded organelle (GO:0043231);;	K23154|2.2e-274|gmx:100816555|K23154 2-hydroxyflavanone C-glucosyltransferase [EC:2.4.1.360] | (RefSeq) UDP-glycosyltransferase 708D1-like	--	[GC]	Carbohydrate transport and metabolism;; Energy production and conversion	UDP-glucoronosyl and UDP-glucosyl transferase	UDP-glycosyltransferase 708D1 OS=Glycine max OX=3847 GN=UGT708D1 PE=1 SV=1	--	--	UDP-glycosyltransferase 708D1-like [Glycine max]
gene-LOC100775986	373	578	334	56	120	64	12.2595	19.7308	11.047	2.00888	3.51733	1.82794	1.06734e-11	-2.32652	down	--	--	--	K13206|3.4e-18|ghi:107902778|K13206 coiled-coil domain-containing protein 55 | (RefSeq) LOW QUALITY PROTEIN: nuclear speckle splicing regulatory protein 1	--	--	--	--	Protein GL2-INTERACTING REPRESSOR 1 OS=Arabidopsis thaliana OX=3702 GN=GIR1 PE=1 SV=1	--	--	uncharacterized protein LOC100775986 [Glycine max]
gene-LOC100819769	1372	1550	1042	288	218	280	25.1691	29.5254	19.2392	5.76846	3.57301	4.47534	3.76129e-21	-2.31948	down	--	--	Cellular Component: cytosol (GO:0005829);; Molecular Function: lipid binding (GO:0008289);; Molecular Function: sterol transporter activity (GO:0015248);; Cellular Component: membrane (GO:0016020);; Molecular Function: sterol binding (GO:0032934);; Cellular Component: intracellular membrane-bounded organelle (GO:0043231);;	K22285|6.3e-221|gmx:100819769|K22285 oxysterol-binding protein-related protein 8 | (RefSeq) oxysterol-binding protein-related protein 4B	--	[T]	Signal transduction mechanisms	Oxysterol-binding protein	Oxysterol-binding protein-related protein 4B OS=Arabidopsis thaliana OX=3702 GN=ORP4B PE=2 SV=2	T	Signal transduction mechanisms	oxysterol-binding protein-related protein 4B [Glycine max]
gene-LOC100786742	2116	3021	1614	431	355	544	29.6434	43.9472	22.7616	6.58067	4.44067	6.63574	7.03244e-17	-2.31697	down	--	--	Biological Process: cutin biosynthetic process (GO:0010143);; Cellular Component: membrane (GO:0016020);; Cellular Component: integral component of membrane (GO:0016021);; Molecular Function: phosphatase activity (GO:0016791);; Molecular Function: glycerol-3-phosphate 2-O-acyltransferase activity (GO:0090447);;	K13508|0.0e+00|gmx:100786742|K13508 glycerol-3-phosphate acyltransferase [EC:2.3.1.15 2.3.1.198] | (RefSeq) glycerol-3-phosphate acyltransferase 1	Glycerolipid metabolism (ko00561);; Glycerophospholipid metabolism (ko00564)	--	--	Acyltransferase	Glycerol-3-phosphate acyltransferase 1 OS=Arabidopsis thaliana OX=3702 GN=GPAT1 PE=1 SV=1	I	Lipid transport and metabolism	glycerol-3-phosphate acyltransferase 1 [Glycine max]
gene-LOC100806093	248	232	170	20	26	70	3.30785	3.2174	2.28098	0.281999	0.304261	0.805517	8.67153e-09	-2.3165	down	[DPM]	Cell cycle control, cell division, chromosome partitioning;; Inorganic ion transport and metabolism;; Cell wall/membrane/envelope biogenesis	Molecular Function: ferroxidase activity (GO:0004322);; Molecular Function: copper ion binding (GO:0005507);; Cellular Component: plasma membrane (GO:0005886);; Biological Process: iron ion transport (GO:0006826);; Biological Process: lignin catabolic process (GO:0046274);; Cellular Component: apoplast (GO:0048046);; Molecular Function: hydroquinone:oxygen oxidoreductase activity (GO:0052716);; B…	K05909|0.0e+00|gmx:100806093|K05909 laccase [EC:1.10.3.2] | (RefSeq) laccase-3	--	[Q]	Secondary metabolites biosynthesis, transport and catabolism	Multicopper oxidase	Laccase-3 OS=Arabidopsis thaliana OX=3702 GN=LAC3 PE=2 SV=2	Q	Secondary metabolites biosynthesis, transport and catabolism	laccase-3 [Glycine max]
gene-LOC547938	782	915	357	89	164	132	40.5741	49.3042	18.6204	4.98564	7.56524	5.94241	5.75535e-11	-2.31636	down	--	--	Biological Process: defense response (GO:0006952);;	--	--	--	--	Gamma-thionin family	Defensin-like protein OS=Glycine max OX=3847 PE=3 SV=1	O	Posttranslational modification, protein turnover, chaperones	defensin-like protein isoform 1 precursor [Glycine max]
gene-LOC100792205	16796	10862	13057	2111	3229	3108	377.577	253.601	295.461	51.8094	64.9306	60.8811	1.30786e-32	-2.30808	down	[F]	Nucleotide transport and metabolism	Molecular Function: catalytic activity (GO:0003824);; Biological Process: nucleoside metabolic process (GO:0009116);;	K07870|7.7e-14|pxb:103958384|K07870 mitochondrial Rho GTPase 1 [EC:3.6.5.-] | (RefSeq) uncharacterized protein LOC103958384	--	--	--	Phosphorylase superfamily	--	F	Nucleotide transport and metabolism	bark storage protein A-like [Glycine soja]
gene-LOC100527362	234	185	240	29	56	45	7.17705	5.86945	7.4025	0.950761	1.5119	1.19222	2.50935e-16	-2.30707	down	--	--	Cellular Component: integral component of membrane (GO:0016021);;	--	--	--	--	--	--	--	--	uncharacterized protein LOC100527362 [Glycine max]
gene-LOC100787150	193	302	167	39	41	46	3.95353	6.44399	3.43566	0.873898	0.742756	0.822206	5.13958e-12	-2.30255	down	--	--	Molecular Function: transcription regulatory region sequence-specific DNA binding (GO:0000976);; Molecular Function: transcription factor activity, sequence-specific DNA binding (GO:0003700);; Cellular Component: nucleus (GO:0005634);; Biological Process: cell differentiation (GO:0030154);; Molecular Function: sequence-specific DNA binding (GO:0043565);;	K09422|1.7e-190|gmx:100787150|K09422 transcription factor MYB, plant | (RefSeq) transcription factor MYB106	--	[K]	Transcription	Myb-like DNA-binding domain	Transcription factor MYB106 OS=Arabidopsis thaliana OX=3702 GN=MYB106 PE=2 SV=1	--	--	transcription factor MYB106 [Glycine max]
gene-LOC100777437	199	183	103	37	17	29	2.75092	2.63089	1.43658	0.554999	0.201859	0.345426	2.06198e-08	-2.30153	down	--	--	Cellular Component: nucleus (GO:0005634);; Biological Process: stomatal complex development (GO:0010374);; Biological Process: positive regulation of transcription, DNA-templated (GO:0045893);; Molecular Function: protein dimerization activity (GO:0046983);;	K20558|7.1e-179|gmx:100777437|K20558 transcription factor SPEECHLESS | (RefSeq) transcription factor SPEECHLESS	MAPK signaling pathway - plant (ko04016)	--	--	Helix-loop-helix DNA-binding domain	Transcription factor SPEECHLESS OS=Arabidopsis thaliana OX=3702 GN=SPCH PE=1 SV=1	K	Transcription	transcription factor SPEECHLESS [Glycine max]
gene-LOC100810929	254	159	168	24	43	46	5.76576	3.74418	3.83659	0.591026	0.857797	0.90937	3.01537e-12	-2.28533	down	--	--	Molecular Function: chitinase activity (GO:0004568);; Cellular Component: extracellular region (GO:0005576);; Biological Process: carbohydrate metabolic process (GO:0005975);;	K01183|1.3e-173|gmx:100810929|K01183 chitinase [EC:3.2.1.14] | (RefSeq) putative chitinase precursor	Amino sugar and nucleotide sugar metabolism (ko00520)	[M]	Cell wall/membrane/envelope biogenesis	Glycosyl hydrolases family 18	Acidic endochitinase OS=Cicer arietinum OX=3827 PE=2 SV=1	M	Cell wall/membrane/envelope biogenesis	putative chitinase precursor [Glycine max]
gene-LOC100778398	1626	1626	804	193	341	276	17.0036	17.6662	8.46191	2.19791	3.18824	2.51018	8.08899e-14	-2.28421	down	[I]	Lipid transport and metabolism	Molecular Function: lanosterol synthase activity (GO:0000250);; Cellular Component: lipid droplet (GO:0005811);; Biological Process: triterpenoid biosynthetic process (GO:0016104);; Molecular Function: beta-amyrin synthase activity (GO:0042300);;	K15813|0.0e+00|gmx:100778398|K15813 beta-amyrin synthase [EC:5.4.99.39] | (RefSeq) beta-amyrin synthase	Sesquiterpenoid and triterpenoid biosynthesis (ko00909)	[I]	Lipid transport and metabolism	Squalene-hopene cyclase C-terminal domain	Beta-amyrin synthase OS=Glycyrrhiza glabra OX=49827 GN=GgbAS1 PE=1 SV=1	I	Lipid transport and metabolism	beta-amyrin synthase [Glycine max]
gene-LOC100799995	1756	1338	1623	308	385	295	36.2518	28.6922	33.7195	6.9234	7.11287	5.30138	3.77476e-35	-2.28287	down	--	--	--	--	--	--	--	--	--	S	Function unknown	uncharacterized protein LOC100799995 [Glycine max]
gene-LOC100780516	121	56	66	14	15	11	3.05309	1.46235	1.68367	0.372069	0.339701	0.226978	3.11804e-07	-2.28279	down	[R]	General function prediction only	Molecular Function: O-methyltransferase activity (GO:0008171);; Molecular Function: S-adenosylmethionine-dependent methyltransferase activity (GO:0008757);;	K00588|4.1e-130|gmx:100780516|K00588 caffeoyl-CoA O-methyltransferase [EC:2.1.1.104] | (RefSeq) probable caffeoyl-CoA O-methyltransferase At4g26220	Phenylpropanoid biosynthesis (ko00940);; Flavonoid biosynthesis (ko00941);; Stilbenoid, diarylheptanoid and gingerol biosynthesis (ko00945)	[Q]	Secondary metabolites biosynthesis, transport and catabolism	O-methyltransferase	Probable caffeoyl-CoA O-methyltransferase At4g26220 OS=Arabidopsis thaliana OX=3702 GN=At4g26220 PE=2 SV=1	Q	Secondary metabolites biosynthesis, transport and catabolism	probable caffeoyl-CoA O-methyltransferase At4g26220 [Glycine max]
gene-LOC100500034	394	594	447	78	128	84	12.3354	19.328	14.083	2.66898	3.56508	2.29358	2.77914e-16	-2.28002	down	--	--	Cellular Component: plasma membrane (GO:0005886);; Biological Process: plant-type secondary cell wall biogenesis (GO:0009834);;	--	--	--	--	Fasciclin domain	Fasciclin-like arabinogalactan protein 12 OS=Arabidopsis thaliana OX=3702 GN=FLA12 PE=2 SV=2	S	Function unknown	uncharacterized protein LOC100500034 precursor [Glycine max]
gene-LOC102661869	129	291	127	12	32	50	4.84261	11.2225	4.75848	0.486992	1.04658	1.62097	9.23503e-07	-2.26745	down	--	--	Molecular Function: electron carrier activity (GO:0009055);; Cellular Component: integral component of membrane (GO:0016021);;	--	--	--	--	Plastocyanin-like domain	--	S	Function unknown	cucumber peeling cupredoxin isoform X2 [Glycine max]
gene-LOC100782564	229	317	278	39	56	74	2.36907	3.40112	2.89346	0.43158	0.515107	0.663858	5.79068e-16	-2.26723	down	--	--	--	--	--	[R]	General function prediction only	Ankyrin repeats (3 copies)	--	S	Function unknown	kinase D-interacting substrate of 220 kDa [Glycine max]
gene-LOC100776105	4875	6448	3923	690	1223	1301	131.949	181.263	106.872	20.3834	29.6152	30.6887	8.14467e-19	-2.26577	down	--	--	Cellular Component: cellular_component (GO:0005575);; Cellular Component: membrane (GO:0016020);; Cellular Component: intrinsic component of membrane (GO:0031224);; Cellular Component: anchored component of membrane (GO:0031225);; Cellular Component: membrane part (GO:0044425);;	--	--	--	--	--	--	S	Function unknown	classical arabinogalactan protein 9 [Glycine max]
gene-LOC100813870	1264	799	654	182	153	215	22.7163	14.9135	11.8242	3.55546	2.45321	3.36849	1.62925e-15	-2.26158	down	[IR]	Lipid transport and metabolism;; General function prediction only	Molecular Function: hydrolase activity, acting on ester bonds (GO:0016788);;	K00679|2.8e-48|cic:CICLE_v10027727mg|K00679 phospholipid:diacylglycerol acyltransferase [EC:2.3.1.158] | (RefSeq) hypothetical protein	Glycerolipid metabolism (ko00561)	--	--	GDSL-like Lipase/Acylhydrolase	GDSL esterase/lipase At4g16230 OS=Arabidopsis thaliana OX=3702 GN=At4g16230 PE=3 SV=2	I	Lipid transport and metabolism	GDSL esterase/lipase At4g16230 [Glycine max]
gene-LOC100792709	296	310	469	77	70	71	3.08233	3.35095	4.93591	0.874342	0.652755	0.638482	2.11931e-17	-2.25908	down	[O]	Posttranslational modification, protein turnover, chaperones	Molecular Function: serine-type endopeptidase activity (GO:0004252);; Cellular Component: extracellular space (GO:0005615);;	K15333|9.6e-86|nsy:104224633|K15333 tRNA guanosine-2'-O-methyltransferase [EC:2.1.1.34] | (RefSeq) uncharacterized protein LOC104224633	--	--	--	Subtilase family	Subtilisin-like protease SBT3.3 OS=Arabidopsis thaliana OX=3702 GN=SBT3.3 PE=2 SV=1	O	Posttranslational modification, protein turnover, chaperones	subtilisin-like protease SBT3.9 isoform X1 [Glycine max]
gene-LOC547669	10739	9762	8634	1764	2238	2376	275.567	260.152	223.001	49.4183	51.3638	53.1167	6.61102e-52	-2.25696	down	[R]	General function prediction only	Molecular Function: acid phosphatase activity (GO:0003993);;	K20728|2.9e-58|thj:104814965|K20728 vegetative storage protein 2 | (RefSeq) vegetative storage protein 2-like	MAPK signaling pathway - plant (ko04016)	--	--	HAD superfamily, subfamily IIIB (Acid phosphatase)	Stem 28 kDa glycoprotein OS=Glycine max OX=3847 GN=VSPA PE=2 SV=1	S	Function unknown	acid phosphatase precursor [Glycine max]
gene-LOC100811068	51	43	62	7	12	7	1.02119	0.879468	1.2538	0.14495	0.207435	0.118955	8.75051e-07	-2.24902	down	[JO]	Translation, ribosomal structure and biogenesis;; Posttranslational modification, protein turnover, chaperones	Molecular Function: iron ion binding (GO:0005506);; Cellular Component: endoplasmic reticulum (GO:0005783);; Molecular Function: oxidoreductase activity, acting on paired donors, with incorporation or reduction of molecular oxygen (GO:0016705);; Biological Process: peptidyl-proline hydroxylation to 4-hydroxy-L-proline (GO:0018401);; Molecular Function: L-ascorbic acid binding (GO:0031418);;	K00472|4.6e-163|gmx:100811068|K00472 prolyl 4-hydroxylase [EC:1.14.11.2] | (RefSeq) probable prolyl 4-hydroxylase 9	Arginine and proline metabolism (ko00330)	[E]	Amino acid transport and metabolism	2OG-Fe(II) oxygenase superfamily	Probable prolyl 4-hydroxylase 9 OS=Arabidopsis thaliana OX=3702 GN=P4H9 PE=2 SV=1	E	Amino acid transport and metabolism	probable prolyl 4-hydroxylase 9 [Glycine max]
gene-LOC100037474	1413	948	600	196	106	264	16.645	11.5899	7.11314	2.50961	1.1166	2.70425	9.13901e-10	-2.24682	down	--	--	Molecular Function: catechol oxidase activity (GO:0004097);; Biological Process: pigment biosynthetic process (GO:0046148);; Molecular Function: metal ion binding (GO:0046872);;	K00422|0.0e+00|gmx:100037474|K00422 polyphenol oxidase [EC:1.10.3.1] | (RefSeq) aureusidin synthase	Tyrosine metabolism (ko00350);; Isoquinoline alkaloid biosynthesis (ko00950)	--	--	Protein of unknown function (DUF_B2219)	Polyphenol oxidase, chloroplastic OS=Malus domestica OX=3750 PE=1 SV=1	S	Function unknown	aureusidin synthase [Glycine max]
gene-LOC100816809	4560	3754	3527	546	767	1232	68.0657	58.1903	52.9936	8.89663	10.2365	16.0219	4.38652e-20	-2.2432	down	[G]	Carbohydrate transport and metabolism	Molecular Function: UDP-glycosyltransferase activity (GO:0008194);;	K16266|3.8e-162|mesc:110627793|K16266 cyanohydrin UDP-glucosyltransferase [EC:2.4.1.-] | (RefSeq) linamarin synthase 2	Cyanoamino acid metabolism (ko00460)	[GC]	Carbohydrate transport and metabolism;; Energy production and conversion	UDP-glucoronosyl and UDP-glucosyl transferase	Linamarin synthase 1 OS=Manihot esculenta OX=3983 GN=UGT85K4 PE=1 SV=1	--	--	linamarin synthase 1 [Glycine max]
gene-LOC100816307	2225	1574	2235	423	436	451	32.4804	23.8592	32.843	6.73838	5.6849	5.73677	7.19048e-37	-2.234	down	--	--	Molecular Function: aspartic-type endopeptidase activity (GO:0004190);; Biological Process: proteolysis (GO:0006508);; Biological Process: protein catabolic process (GO:0030163);;	K22683|3.2e-54|sind:105173077|K22683 aspartyl protease family protein [EC:3.4.23.-] | (RefSeq) aspartyl protease family protein 2-like	--	[O]	Posttranslational modification, protein turnover, chaperones	Xylanase inhibitor N-terminal	Aspartyl protease AED3 OS=Arabidopsis thaliana OX=3702 GN=AED3 PE=1 SV=1	O	Posttranslational modification, protein turnover, chaperones	aspartyl protease AED3 [Glycine max]
gene-LOC100796662	355	494	413	86	88	95	12.5211	18.1309	14.6656	3.29812	2.77213	2.91104	3.87916e-21	-2.23361	down	--	--	--	--	--	--	--	Glycine rich protein family	--	--	--	glycine-rich cell wall structural protein [Glycine max]
gene-LHCB1-7	2101	2660	2158	477	380	631	59.3217	78.0229	61.3424	14.7035	9.58806	15.5078	2.77838e-23	-2.23326	down	--	--	Cellular Component: photosystem I (GO:0009522);; Cellular Component: photosystem II (GO:0009523);; Cellular Component: chloroplast thylakoid membrane (GO:0009535);; Biological Process: photosynthesis, light harvesting (GO:0009765);; Cellular Component: integral component of membrane (GO:0016021);; Molecular Function: chlorophyll binding (GO:0016168);; Biological Process: protein-chromophore linka…	K08912|8.2e-151|gmx:100800351|K08912 light-harvesting complex II chlorophyll a/b binding protein 1 | (RefSeq) LHCB1-7; photosystem II type I chlorophyll a/b-binding protein	Photosynthesis - antenna proteins (ko00196)	--	--	Chlorophyll A-B binding protein	Chlorophyll a-b binding protein 3, chloroplastic OS=Glycine max OX=3847 GN=CAB3 PE=3 SV=1	C	Energy production and conversion	photosystem II type I chlorophyll a/b-binding protein [Glycine max]
gene-LOC100817970	263	267	298	42	66	70	6.71558	7.08355	7.65298	1.16189	1.4899	1.5445	7.85261e-21	-2.22904	down	--	--	--	--	--	--	--	--	--	--	--	uncharacterized protein LOC100817970 [Glycine max]
gene-GMCUPIN02.3	63	90	55	10	3	19	2.36784	3.47802	2.04561	0.404043	0.091306	0.622485	1.3621e-05	-2.22827	down	--	--	Cellular Component: cell wall (GO:0005618);; Molecular Function: manganese ion binding (GO:0030145);; Molecular Function: nutrient reservoir activity (GO:0045735);; Cellular Component: apoplast (GO:0048046);;	K00856|2.0e-19|lsv:111921461|K00856 adenosine kinase [EC:2.7.1.20] | (RefSeq) putative germin-like protein 9-2	Purine metabolism (ko00230)	--	--	Cupin	Germin-like protein 9-3 OS=Oryza sativa subsp. japonica OX=39947 GN=Os09g0568700 PE=2 SV=1	S	Function unknown	putative germin-like protein 9-2 precursor [Glycine max]
gene-LOC100817468	203	312	291	31	37	91	2.69822	4.31384	3.89559	0.445683	0.43884	1.04752	2.61528e-09	-2.22546	down	[DPM]	Cell cycle control, cell division, chromosome partitioning;; Inorganic ion transport and metabolism;; Cell wall/membrane/envelope biogenesis	Molecular Function: ferroxidase activity (GO:0004322);; Molecular Function: copper ion binding (GO:0005507);; Cellular Component: plasma membrane (GO:0005886);; Biological Process: iron ion transport (GO:0006826);; Biological Process: lignin catabolic process (GO:0046274);; Cellular Component: apoplast (GO:0048046);; Molecular Function: hydroquinone:oxygen oxidoreductase activity (GO:0052716);; B…	K05909|0.0e+00|gmx:100817468|K05909 laccase [EC:1.10.3.2] | (RefSeq) laccase-15	--	[Q]	Secondary metabolites biosynthesis, transport and catabolism	Multicopper oxidase	Laccase-15 OS=Arabidopsis thaliana OX=3702 GN=TT10 PE=1 SV=1	Q	Secondary metabolites biosynthesis, transport and catabolism	laccase-15 [Glycine max]
gene-LOC100787372	170	73	178	34	15	23	2.20981	0.974709	2.32668	0.475247	0.169515	0.259319	4.5344e-07	-2.2215	down	[U]	Intracellular trafficking, secretion, and vesicular transport	Molecular Function: transmembrane receptor protein serine/threonine kinase activity (GO:0004675);; Molecular Function: ATP binding (GO:0005524);; Cellular Component: plasma membrane (GO:0005886);; Biological Process: protein phosphorylation (GO:0006468);;	K01534|3.9e-83|var:108330779|K01534 Zn2+/Cd2+-exporting ATPase [EC:7.2.2.12 7.2.2.21] | (RefSeq) cadmium/zinc-transporting ATPase HMA3-like	--	[T]	Signal transduction mechanisms	Protein tyrosine and serine/threonine kinase	Receptor-like cytosolic serine/threonine-protein kinase RBK2 OS=Arabidopsis thaliana OX=3702 GN=RBK2 PE=1 SV=1	T	Signal transduction mechanisms	receptor-like cytosolic serine/threonine-protein kinase RBK2 [Glycine max]
gene-LOC100784702	113	119	67	18	22	16	2.59862	2.8927	1.53874	0.450562	0.45171	0.321566	3.49745e-08	-2.21926	down	--	--	Molecular Function: oxidoreductase activity (GO:0016491);;	K01166|8.2e-18|gra:105775724|K01166 ribonuclease T2 [EC:4.6.1.19] | (RefSeq) ribonuclease 1-like	--	[O]	Posttranslational modification, protein turnover, chaperones	Gamma interferon inducible lysosomal thiol reductase (GILT)	Gamma-interferon-responsive lysosomal thiol protein OS=Arabidopsis thaliana OX=3702 GN=GILT PE=2 SV=1	O	Posttranslational modification, protein turnover, chaperones	uncharacterized protein LOC100784702 isoform X1 [Glycine max]
gene-LOC100778723	80	162	162	31	18	25	1.46904	3.07914	3.01728	0.598021	0.275966	0.38972	5.71649e-08	-2.21698	down	[EH]	Amino acid transport and metabolism;; Coenzyme transport and metabolism	Biological Process: branched-chain amino acid biosynthetic process (GO:0009082);; Molecular Function: L-leucine transaminase activity (GO:0052654);; Molecular Function: L-valine transaminase activity (GO:0052655);; Molecular Function: L-isoleucine transaminase activity (GO:0052656);;	K00826|1.6e-205|gmx:100778723|K00826 branched-chain amino acid aminotransferase [EC:2.6.1.42] | (RefSeq) putative branched-chain-amino-acid aminotransferase 7	Cysteine and methionine metabolism (ko00270);; Valine, leucine and isoleucine degradation (ko00280);; Valine, leucine and isoleucine biosynthesis (ko00290);; Pantothenate and CoA biosynthesis (ko00770);; Glucosinolate biosynthesis (ko00966);; 2-Oxocarboxylic acid metabolism (ko01210);; Biosynthesis of amino acids (ko01230)	[E]	Amino acid transport and metabolism	Amino-transferase class IV	Putative branched-chain-amino-acid aminotransferase 7 OS=Arabidopsis thaliana OX=3702 GN=BCAT7 PE=5 SV=1	E	Amino acid transport and metabolism	putative branched-chain-amino-acid aminotransferase 7 [Glycine max]
gene-LOC100817373	3570	3531	2032	481	869	603	26.1484	26.8504	14.9624	3.82388	5.68259	3.83443	2.14375e-15	-2.21293	down	--	--	Molecular Function: GTPase activator activity (GO:0005096);; Biological Process: signal transduction (GO:0007165);;	--	--	[T]	Signal transduction mechanisms	RhoGAP domain	Rho GTPase-activating protein REN1 OS=Arabidopsis thaliana OX=3702 GN=REN1 PE=1 SV=2	T	Signal transduction mechanisms	rho GTPase-activating protein REN1 isoform X1 [Glycine max]
gene-LOC100795193	94	159	162	32	16	30	1.58441	2.78001	2.73339	0.577216	0.240997	0.436805	2.01509e-08	-2.21038	down	--	--	Cellular Component: Golgi apparatus (GO:0005794);; Molecular Function: O-acetyltransferase activity (GO:0016413);;	K23877|1.3e-43|eus:EUTSA_v10018613mg|K23877 xyloglucan O-acetyltransferase | (RefSeq) hypothetical protein	--	--	--	GDSL/SGNH-like Acyl-Esterase family found in Pmr5 and Cas1p	Protein PMR5 OS=Arabidopsis thaliana OX=3702 GN=PMR5 PE=2 SV=1	S	Function unknown	protein PMR5 [Glycine max]
gene-LOC100306706	34639	48875	28395	7777	8515	8106	1356.13	1987.31	1119.04	332.433	298.22	276.563	2.39039e-21	-2.2103	down	--	--	Biological Process: lipid transport (GO:0006869);; Molecular Function: lipid binding (GO:0008289);; Cellular Component: membrane (GO:0016020);;	--	--	--	--	Protease inhibitor/seed storage/LTP family	Non-specific lipid-transfer protein OS=Prunus avium OX=42229 PE=1 SV=1	--	--	AAI_LTSS superfamily protein precursor [Glycine max]
gene-LOC100804753	163	239	167	24	45	49	5.79678	8.83025	5.9958	0.914814	1.42359	1.50058	3.24409e-11	-2.20561	down	--	--	--	--	--	--	--	--	--	--	--	glycine-rich protein 5 [Glycine max]
gene-LOC100820209	154	149	199	37	36	31	2.19439	2.20811	2.84689	0.57269	0.453059	0.378236	9.94287e-14	-2.20498	down	--	--	Molecular Function: transcription factor activity, sequence-specific DNA binding (GO:0003700);; Cellular Component: nucleus (GO:0005634);; Molecular Function: sequence-specific DNA binding (GO:0043565);;	K18835|3.1e-18|oeu:111379764|K18835 WRKY transcription factor 2 | (RefSeq) probable WRKY transcription factor 20 isoform X1	Plant-pathogen interaction (ko04626)	--	--	WRKY DNA -binding domain	Probable WRKY transcription factor 9 OS=Arabidopsis thaliana OX=3702 GN=WRKY9 PE=2 SV=1	K	Transcription	probable WRKY transcription factor 9 [Glycine soja]
gene-LOC100784841	1199	833	1043	195	282	196	14.3729	10.3707	12.5853	2.5476	3.01777	2.0419	9.66273e-24	-2.20315	down	--	--	Cellular Component: anaphase-promoting complex (GO:0005680);; Molecular Function: anaphase-promoting complex binding (GO:0010997);; Biological Process: anaphase-promoting complex-dependent catabolic process (GO:0031145);; Biological Process: positive regulation of anaphase-promoting complex-dependent catabolic process (GO:1905786);; Molecular Function: ubiquitin ligase activator activity (GO:1990…	K03363|2.3e-270|gmx:100784841|K03363 cell division cycle 20, cofactor of APC complex | (RefSeq) cell division cycle 20.2, cofactor of APC complex	Ubiquitin mediated proteolysis (ko04120)	[DO]	Cell cycle control, cell division, chromosome partitioning;; Posttranslational modification, protein turnover, chaperones	WD domain, G-beta repeat	Cell division cycle 20.1, cofactor of APC complex OS=Arabidopsis thaliana OX=3702 GN=CDC20-1 PE=1 SV=1	--	--	cell division cycle 20.2, cofactor of APC complex [Glycine max]
gene-LOC100810353	264	169	212	24	30	74	2.24704	1.4975	1.82119	0.222981	0.228527	0.550048	8.00323e-09	-2.20122	down	[M]	Cell wall/membrane/envelope biogenesis	Molecular Function: protein kinase activity (GO:0004672);; Molecular Function: ATP binding (GO:0005524);; Cellular Component: integral component of membrane (GO:0016021);;	K20359|1.0e-125|eus:EUTSA_v10006389mg|K20359 PRA1 family protein 1 | (RefSeq) hypothetical protein	--	--	--	Protein tyrosine and serine/threonine kinase	Probable leucine-rich repeat receptor-like protein kinase IMK3 OS=Arabidopsis thaliana OX=3702 GN=IMK3 PE=1 SV=1	T	Signal transduction mechanisms	probably inactive leucine-rich repeat receptor-like protein kinase IMK2 [Glycine max]
gene-LOC100801797	1340	1855	909	228	355	301	49.1209	70.6447	33.5568	9.11363	11.6235	9.6121	2.17712e-14	-2.19808	down	--	--	--	--	--	--	--	--	--	--	--	uncharacterized protein LOC100801797 [Glycine max]
gene-LOC100777869	521	540	446	93	120	124	8.43916	9.07907	7.26483	1.63259	1.73686	1.75178	1.89533e-26	-2.19553	down	[E]	Amino acid transport and metabolism	Molecular Function: nucleotide binding (GO:0000166);; Molecular Function: glutamate dehydrogenase (NAD+) activity (GO:0004352);; Cellular Component: mitochondrion (GO:0005739);; Biological Process: glutamate catabolic process (GO:0006538);;	K00261|7.3e-239|gmx:100777869|K00261 glutamate dehydrogenase (NAD(P)+) [EC:1.4.1.3] | (RefSeq) glutamate dehydrogenase 1	Arginine biosynthesis (ko00220);; Alanine, aspartate and glutamate metabolism (ko00250);; Nitrogen metabolism (ko00910);; Carbon metabolism (ko01200)	[E]	Amino acid transport and metabolism	Glutamate/Leucine/Phenylalanine/Valine dehydrogenase	Glutamate dehydrogenase 1 OS=Arabidopsis thaliana OX=3702 GN=GDH1 PE=1 SV=1	E	Amino acid transport and metabolism	glutamate dehydrogenase 1 [Glycine max]
gene-OMT5	89	75	54	5	14	20	2.16203	1.89078	1.32472	0.132467	0.290982	0.41555	2.08037e-06	-2.1949	down	[R]	General function prediction only	Molecular Function: O-methyltransferase activity (GO:0008171);; Molecular Function: S-adenosylmethionine-dependent methyltransferase activity (GO:0008757);;	K00588|4.3e-141|gmx:100792717|K00588 caffeoyl-CoA O-methyltransferase [EC:2.1.1.104] | (RefSeq) OMT5; anthocyanin 3'-O-methyltransferase	Phenylpropanoid biosynthesis (ko00940);; Flavonoid biosynthesis (ko00941);; Stilbenoid, diarylheptanoid and gingerol biosynthesis (ko00945)	[Q]	Secondary metabolites biosynthesis, transport and catabolism	O-methyltransferase	Probable caffeoyl-CoA O-methyltransferase At4g26220 OS=Arabidopsis thaliana OX=3702 GN=At4g26220 PE=2 SV=1	Q	Secondary metabolites biosynthesis, transport and catabolism	anthocyanin 3'-O-methyltransferase [Glycine max]
gene-LOC100810816	1167	942	652	117	222	261	20.8475	17.4787	11.7243	2.27358	3.53568	4.06203	1.63257e-13	-2.18772	down	[CR]	Energy production and conversion;; General function prediction only	Molecular Function: zinc ion binding (GO:0008270);; Molecular Function: oxidoreductase activity (GO:0016491);;	K18980|7.6e-217|gmx:100810816|K18980 2-methylene-furan-3-one reductase [EC:1.3.1.105] | (RefSeq) NADPH-dependent alkenal/one oxidoreductase, chloroplastic	--	[CR]	Energy production and conversion;; General function prediction only	Zinc-binding dehydrogenase	NADPH-dependent alkenal/one oxidoreductase, chloroplastic OS=Arabidopsis thaliana OX=3702 GN=AOR PE=1 SV=2	C	Energy production and conversion	NADPH-dependent alkenal/one oxidoreductase, chloroplastic [Glycine max]
gene-LOC100815189	165	125	154	28	38	28	2.58757	2.02779	2.42427	0.457198	0.512484	0.359814	9.02078e-13	-2.17701	down	--	--	Cellular Component: plasma membrane (GO:0005886);; Biological Process: regulation of asymmetric cell division (GO:0009786);;	--	--	--	--	--	--	--	--	uncharacterized protein LOC100815189 [Glycine max]
gene-LOC100811719	1716	1942	1723	288	376	563	35.7079	41.9786	36.0925	6.5336	6.99529	10.2073	5.45091e-24	-2.17665	down	[O]	Posttranslational modification, protein turnover, chaperones	Molecular Function: cysteine-type endopeptidase activity (GO:0004197);; Cellular Component: extracellular space (GO:0005615);; Cellular Component: lysosome (GO:0005764);; Biological Process: proteolysis involved in cellular protein catabolic process (GO:0051603);;	K16290|2.7e-67|thj:104813739|K16290 xylem cysteine proteinase [EC:3.4.22.-] | (RefSeq) cysteine protease XCP2	--	[O]	Posttranslational modification, protein turnover, chaperones	Papain family cysteine protease	P34 probable thiol protease OS=Glycine max OX=3847 PE=1 SV=1	O	Posttranslational modification, protein turnover, chaperones	uncharacterized protein LOC100811719 precursor [Glycine max]
gene-LOC100816969	827	725	1239	198	201	218	6.2201	5.66119	9.3802	1.62462	1.34938	1.4248	4.14369e-22	-2.17578	down	[R]	General function prediction only	Molecular Function: ADP binding (GO:0043531);;	K12818|1.4e-162|mtr:MTR_0267s0070|K12818 ATP-dependent RNA helicase DHX8/PRP22 [EC:3.6.4.13] | (RefSeq) NB-ARC domain disease resistance protein, putative	Spliceosome (ko03040)	[T]	Signal transduction mechanisms	NB-ARC domain	Putative disease resistance RPP13-like protein 1 OS=Arabidopsis thaliana OX=3702 GN=RPPL1 PE=3 SV=1	T	Signal transduction mechanisms	LOW QUALITY PROTEIN: putative disease resistance RPP13-like protein 1, partial [Glycine max]
gene-LOC100814916	115	187	109	30	21	32	1.78914	3.03079	1.70433	0.506259	0.284295	0.425844	1.44444e-08	-2.15636	down	--	--	--	--	--	--	--	--	--	--	--	uncharacterized protein LOC100814916 [Glycine max]
gene-GMPIP1-6	3341	2053	2652	633	601	577	76.9843	49.1177	61.5051	15.9192	12.3841	11.5873	7.78704e-24	-2.15511	down	[G]	Carbohydrate transport and metabolism	Cellular Component: vacuole (GO:0005773);; Cellular Component: plasma membrane (GO:0005886);; Biological Process: response to water deprivation (GO:0009414);; Cellular Component: plasmodesma (GO:0009506);; Molecular Function: water channel activity (GO:0015250);; Cellular Component: integral component of membrane (GO:0016021);;	K09872|8.4e-165|gmx:100780356|K09872 aquaporin PIP | (RefSeq) GMPIP1-6; aquaporin PIP1-6	--	[G]	Carbohydrate transport and metabolism	Major intrinsic protein	Probable aquaporin PIP1-2 OS=Oryza sativa subsp. japonica OX=39947 GN=PIP1-2 PE=2 SV=3	G	Carbohydrate transport and metabolism	aquaporin PIP1-6 [Glycine max]
gene-LOC100784432	87	68	135	20	23	12	1.89555	1.53981	2.96637	0.457902	0.433104	0.209682	2.93921e-07	-2.14853	down	--	--	Cellular Component: mitochondrial outer membrane (GO:0005741);; Molecular Function: voltage-gated anion channel activity (GO:0008308);;	K15040|6.1e-140|gmx:100784432|K15040 voltage-dependent anion channel protein 2 | (RefSeq) mitochondrial outer membrane protein porin 1	--	[P]	Inorganic ion transport and metabolism	Eukaryotic porin	Mitochondrial outer membrane protein porin 2 OS=Arabidopsis thaliana OX=3702 GN=VDAC2 PE=1 SV=1	P	Inorganic ion transport and metabolism	mitochondrial outer membrane protein porin 1 [Glycine max]
gene-LOC100814402	7388	8807	4927	1213	1581	2059	190.302	235.616	127.756	34.0989	36.429	46.2176	2.99403e-17	-2.14324	down	--	--	--	--	--	--	--	--	--	--	--	uncharacterized protein LOC100814402 [Glycine max]
gene-LOC100797729	436	428	248	71	85	91	6.25754	6.37897	3.57887	1.10047	1.08701	1.13264	4.09499e-13	-2.13952	down	[V]	Defense mechanisms	Cellular Component: vacuolar membrane (GO:0005774);; Molecular Function: antiporter activity (GO:0015297);; Cellular Component: membrane (GO:0016020);; Cellular Component: integral component of membrane (GO:0016021);; Molecular Function: transmembrane transporter activity (GO:0022857);; Molecular Function: xenobiotic transporter activity (GO:0042910);;	K03327|3.7e-296|gmx:100797729|K03327 multidrug resistance protein, MATE family | (RefSeq) protein DETOXIFICATION 29	--	[R]	General function prediction only	MatE	Protein DETOXIFICATION 29 OS=Arabidopsis thaliana OX=3702 GN=DTX29 PE=1 SV=1	V	Defense mechanisms	protein DETOXIFICATION 29 [Glycine max]
gene-LOC100781126	1813	1327	1667	322	437	370	36.451	27.7092	33.7263	7.05929	7.84916	6.46896	3.29999e-34	-2.13325	down	--	--	--	--	--	--	--	--	--	S	Function unknown	chromatin-remodeling ATPase INO80 [Glycine max]
gene-LOC100782923	56	40	64	10	10	10	0.486494	0.358424	0.562334	0.086444	0.078698	0.076561	1.62248e-06	-2.12963	down	--	--	Molecular Function: ubiquitin-protein transferase activity (GO:0004842);; Biological Process: ubiquitin-dependent protein catabolic process (GO:0006511);; Biological Process: protein ubiquitination (GO:0016567);; Cellular Component: cullin-RING ubiquitin ligase complex (GO:0031461);; Molecular Function: ubiquitin protein ligase binding (GO:0031625);;	K03869|0.0e+00|gmx:100782923|K03869 cullin 3 | (RefSeq) cullin-3A	Ubiquitin mediated proteolysis (ko04120)	[D]	Cell cycle control, cell division, chromosome partitioning	Cullin family	Cullin-3A OS=Arabidopsis thaliana OX=3702 GN=CUL3A PE=1 SV=1	D	Cell cycle control, cell division, chromosome partitioning	cullin-3A [Glycine max]
gene-LOC100795481	329	356	364	73	73	98	4.09652	4.6632	4.61733	0.985333	0.789168	1.0497	7.03996e-23	-2.12793	down	--	--	--	--	--	--	--	NPH3 family	BTB/POZ domain-containing protein At1g50280 OS=Arabidopsis thaliana OX=3702 GN=At1g50280 PE=2 SV=1	S	Function unknown	BTB/POZ domain-containing protein At1g50280 [Glycine max]
gene-LOC100812850	188	155	150	35	38	37	3.09386	2.63934	2.48233	0.619697	0.555642	0.52748	1.091e-13	-2.12642	down	[GI]	Carbohydrate transport and metabolism;; Lipid transport and metabolism	Molecular Function: pectinesterase activity (GO:0030599);; Biological Process: cell wall modification (GO:0042545);; Molecular Function: aspartyl esterase activity (GO:0045330);; Biological Process: pectin catabolic process (GO:0045490);; Molecular Function: carboxylic ester hydrolase activity (GO:0052689);;	K01051|6.0e-211|gmx:100812850|K01051 pectinesterase [EC:3.1.1.11] | (RefSeq) pectinesterase QRT1	Pentose and glucuronate interconversions (ko00040)	--	--	Pectinesterase	Pectinesterase QRT1 OS=Arabidopsis thaliana OX=3702 GN=QRT1 PE=2 SV=1	G	Carbohydrate transport and metabolism	pectinesterase QRT1-like [Glycine soja]
gene-LOC100786548	2488	2696	1777	481	590	561	36.558	41.6341	26.5197	8.0712	7.6364	7.20927	1.60193e-23	-2.12574	down	[IR]	Lipid transport and metabolism;; General function prediction only	Cellular Component: extracellular region (GO:0005576);; Biological Process: lipid metabolic process (GO:0006629);; Molecular Function: lipase activity (GO:0016298);;	K00679|1.6e-67|cic:CICLE_v10027727mg|K00679 phospholipid:diacylglycerol acyltransferase [EC:2.3.1.158] | (RefSeq) hypothetical protein	Glycerolipid metabolism (ko00561)	--	--	GDSL-like Lipase/Acylhydrolase	GDSL esterase/lipase EXL3 OS=Arabidopsis thaliana OX=3702 GN=EXL3 PE=2 SV=1	I	Lipid transport and metabolism	GDSL esterase/lipase EXL3-like isoform X1 [Glycine soja]
gene-LOC100810907	2226	2091	1336	265	482	560	31.0439	30.2921	18.7528	4.02598	6.00896	6.79976	1.86954e-14	-2.12247	down	[M]	Cell wall/membrane/envelope biogenesis	Molecular Function: UDP-glucose 6-dehydrogenase activity (GO:0003979);; Molecular Function: NAD binding (GO:0051287);;	K00012|9.0e-281|gmx:100810907|K00012 UDPglucose 6-dehydrogenase [EC:1.1.1.22] | (RefSeq) UDP-glucose 6-dehydrogenase 1	Pentose and glucuronate interconversions (ko00040);; Ascorbate and aldarate metabolism (ko00053);; Amino sugar and nucleotide sugar metabolism (ko00520)	[GT]	Carbohydrate transport and metabolism;; Signal transduction mechanisms	UDP-glucose/GDP-mannose dehydrogenase family, NAD binding domain	UDP-glucose 6-dehydrogenase 1 OS=Glycine max OX=3847 GN=UGD1 PE=2 SV=1	--	--	UDP-glucose 6-dehydrogenase 1 [Glycine max]
gene-LOC100780861	330	340	299	85	64	70	6.36849	6.81062	5.8018	1.78307	1.09367	1.17334	1.90942e-16	-2.12213	down	[J]	Translation, ribosomal structure and biogenesis	Molecular Function: RNA binding (GO:0003723);; Molecular Function: mRNA binding (GO:0003729);; Cellular Component: nucleus (GO:0005634);; Biological Process: mRNA processing (GO:0006397);; Biological Process: regulation of RNA metabolic process (GO:0051252);; Cellular Component: ribonucleoprotein complex (GO:1990904);;	K12741|2.3e-15|ini:109182120|K12741 heterogeneous nuclear ribonucleoprotein A1/A3 | (RefSeq) UBP1-associated protein 2A-like	Spliceosome (ko03040)	[R]	General function prediction only	RNA recognition motif. (a.k.a. RRM, RBD, or RNP domain)	Probable RNA-binding protein ARP1 OS=Arabidopsis thaliana OX=3702 GN=ARP1 PE=2 SV=1	A	RNA processing and modification	probable RNA-binding protein ARP1 [Glycine max]
gene-LOC100305379	41	39	54	8	11	4	1.18146	1.152	1.57588	0.238202	0.267817	0.094639	1.86735e-05	-2.11883	down	[Q]	Secondary metabolites biosynthesis, transport and catabolism	Biological Process: response to light stimulus (GO:0009416);; Biological Process: gibberellin biosynthetic process (GO:0009686);; Biological Process: unidimensional cell growth (GO:0009826);; Biological Process: flower development (GO:0009908);; Molecular Function: gibberellin 20-oxidase activity (GO:0045544);; Molecular Function: metal ion binding (GO:0046872);; Molecular Function: dioxygenase a…	K05282|1.8e-181|gmx:100305379|K05282 gibberellin-44 dioxygenase [EC:1.14.11.12] | (RefSeq) gibberellin 20-oxidase 2	Diterpenoid biosynthesis (ko00904)	[QR]	Secondary metabolites biosynthesis, transport and catabolism;; General function prediction only	non-haem dioxygenase in morphine synthesis N-terminal	Gibberellin 20 oxidase 1 OS=Arabidopsis thaliana OX=3702 GN=GA20OX1 PE=2 SV=2	Q	Secondary metabolites biosynthesis, transport and catabolism	gibberellin 20-oxidase 2 [Glycine max]
gene-LOC100817054	182	170	143	18	55	33	6.7498	6.55724	5.34653	0.706126	1.82069	1.06187	9.37659e-09	-2.11711	down	--	--	--	--	--	--	--	Glycine rich protein family	--	--	--	uncharacterized protein LOC100817054 precursor [Glycine max]
gene-LOC100804767	444	423	332	79	89	112	15.6046	15.679	11.6732	3.04049	2.70958	3.35083	4.9426e-19	-2.11562	down	--	--	--	K19891|1.7e-15|dzi:111287553|K19891 glucan endo-1,3-beta-glucosidase 1/2/3 [EC:3.2.1.39] | (RefSeq) glucan endo-1,3-beta-glucosidase 3-like isoform X1	Starch and sucrose metabolism (ko00500)	--	--	X8 domain	Glucan endo-1,3-beta-glucosidase OS=Triticum aestivum OX=4565 GN=GLC1 PE=2 SV=1	S	Function unknown	glucan endo-1,3-beta-glucosidase isoform X2 [Glycine max]
gene-LOC100787167	867	1192	754	240	178	222	12.2213	17.4505	10.697	3.69261	2.23809	2.72646	3.60746e-15	-2.11192	down	[E]	Amino acid transport and metabolism	Molecular Function: glutamate decarboxylase activity (GO:0004351);; Cellular Component: cytosol (GO:0005829);; Biological Process: glutamate catabolic process (GO:0006538);; Molecular Function: pyridoxal phosphate binding (GO:0030170);;	K01580|8.8e-295|gmx:100787167|K01580 glutamate decarboxylase [EC:4.1.1.15] | (RefSeq) glutamate decarboxylase 1	Alanine, aspartate and glutamate metabolism (ko00250);; beta-Alanine metabolism (ko00410);; Taurine and hypotaurine metabolism (ko00430);; Butanoate metabolism (ko00650)	[E]	Amino acid transport and metabolism	Pyridoxal-dependent decarboxylase conserved domain	Glutamate decarboxylase 1 OS=Arabidopsis thaliana OX=3702 GN=GAD1 PE=1 SV=2	E	Amino acid transport and metabolism	glutamate decarboxylase 1 [Glycine max]
gene-LOC100790678	722	580	497	135	148	139	6.58175	5.48659	4.5629	1.3376	1.1996	1.10478	8.14002e-21	-2.1059	down	[O]	Posttranslational modification, protein turnover, chaperones	Molecular Function: ATPase activator activity (GO:0001671);; Molecular Function: molecular_function (GO:0003674);; Molecular Function: binding (GO:0005488);; Molecular Function: protein binding (GO:0005515);; Cellular Component: cellular_component (GO:0005575);; Cellular Component: intracellular (GO:0005622);; Cellular Component: cell (GO:0005623);; Cellular Component: nucleus (GO:0005634);; Cell…	K09527|0.0e+00|gmx:100790678|K09527 DnaJ homolog subfamily C member 7 | (RefSeq) dnaJ homolog subfamily C member 7 homolog	--	[O]	Posttranslational modification, protein turnover, chaperones	Tetratricopeptide repeat	DnaJ protein ERDJ7 OS=Oryza sativa subsp. japonica OX=39947 GN=ERDJ7 PE=3 SV=1	O	Posttranslational modification, protein turnover, chaperones	dnaJ homolog subfamily C member 7 homolog [Glycine max]
gene-LOC100776336	176	189	177	48	44	24	3.49461	3.904	3.54227	1.03012	0.782969	0.406871	9.34852e-10	-2.10281	down	[H]	Coenzyme transport and metabolism	Molecular Function: O-methyltransferase activity (GO:0008171);; Biological Process: methylation (GO:0032259);; Molecular Function: protein dimerization activity (GO:0046983);;	K13262|1.6e-205|gmx:100776336|K13262 isoflavone-7-O-methyltransferase [EC:2.1.1.150] | (RefSeq) isoflavone 7-O-methyltransferase	Isoflavonoid biosynthesis (ko00943)	[R]	General function prediction only	O-methyltransferase domain	Isoflavone 7-O-methyltransferase OS=Glycyrrhiza echinata OX=46348 GN=D7OMT PE=1 SV=1	S	Function unknown	isoflavone 7-O-methyltransferase [Glycine max]
gene-LOC100305696	140	110	100	8	39	23	6.04508	4.91106	4.40812	0.382238	1.54877	0.872458	1.92679e-06	-2.10113	down	--	--	--	--	--	--	--	--	--	--	--	uncharacterized protein LOC100305696 isoform X1 [Glycine max]
gene-LOC100800452	2173	2124	1400	377	491	490	22.3816	22.7228	14.5157	4.23855	4.52512	4.39415	6.02856e-21	-2.0998	down	--	--	Molecular Function: calcium ion binding (GO:0005509);; Cellular Component: integral component of membrane (GO:0016021);; Biological Process: transmembrane transport (GO:0055085);;	--	--	--	--	EF-hand domain pair	Sodium/calcium exchanger NCL2 OS=Oryza sativa subsp. japonica OX=39947 GN=NCL2 PE=2 SV=2	S	Function unknown	sodium/calcium exchanger NCL2 [Glycine max]
gene-LOC100790979	120	275	84	0	2	12	1.81584	4.32372	1.27656	0	0.025585	0.155351	0.0012203	-2.09932	down	[QV]	Secondary metabolites biosynthesis, transport and catabolism;; Defense mechanisms	Molecular Function: monooxygenase activity (GO:0004497);; Molecular Function: iron ion binding (GO:0005506);; Molecular Function: oxidoreductase activity, acting on paired donors, with incorporation or reduction of molecular oxygen (GO:0016705);; Molecular Function: heme binding (GO:0020037);;	K24184|1.1e-289|gmx:100790979|K24184 cytochrome P450 family 89 subfamily A [EC:1.14.-.-] | (RefSeq) cytochrome P450 89A2	--	[Q]	Secondary metabolites biosynthesis, transport and catabolism	Cytochrome P450	Cytochrome P450 89A9 OS=Arabidopsis thaliana OX=3702 GN=CYP89A9 PE=2 SV=1	Q	Secondary metabolites biosynthesis, transport and catabolism	cytochrome P450 89A2 [Glycine max]
gene-LOC100818058	437	336	349	91	77	96	9.47629	7.57496	7.61714	2.14614	1.48843	1.81174	1.0731e-18	-2.08833	down	--	--	Cellular Component: Golgi apparatus (GO:0005794);; Molecular Function: O-acetyltransferase activity (GO:0016413);;	K23877|7.2e-30|lsv:111912523|K23877 xyloglucan O-acetyltransferase | (RefSeq) protein ALTERED XYLOGLUCAN 4	--	--	--	GDSL/SGNH-like Acyl-Esterase family found in Pmr5 and Cas1p	Protein trichome birefringence-like 42 OS=Arabidopsis thaliana OX=3702 GN=TBL42 PE=3 SV=1	S	Function unknown	protein trichome birefringence-like 42 isoform X1 [Glycine max]
gene-LOC100781193	140	90	125	22	15	38	2.65386	1.77426	2.37869	0.45226	0.253505	0.628922	7.43239e-08	-2.08763	down	--	--	Biological Process: regulation of cyclin-dependent protein serine/threonine kinase activity (GO:0000079);; Cellular Component: cyclin-dependent protein kinase holoenzyme complex (GO:0000307);; Cellular Component: nucleus (GO:0005634);; Cellular Component: cytoplasm (GO:0005737);; Molecular Function: cyclin-dependent protein serine/threonine kinase regulator activity (GO:0016538);; Cellular Compon…	K18810|1.2e-169|gmx:100781193|K18810 cyclin D1/2/4, plant | (RefSeq) cyclin-D1-1	--	[D]	Cell cycle control, cell division, chromosome partitioning	Cyclin, N-terminal domain	Cyclin-D1-1 OS=Arabidopsis thaliana OX=3702 GN=CYCD1-1 PE=1 SV=3	D	Cell cycle control, cell division, chromosome partitioning	cyclin-D1-1 [Glycine max]
gene-LOC100783467	220	291	245	4	77	51	3.91894	5.3886	4.40205	0.075708	1.22373	0.78971	8.01872e-05	-2.08725	down	[O]	Posttranslational modification, protein turnover, chaperones	Cellular Component: cytosol (GO:0005829);; Molecular Function: unfolded protein binding (GO:0051082);; Biological Process: chaperone mediated protein folding requiring cofactor (GO:0051085);; Molecular Function: chaperone binding (GO:0051087);;	K09510|2.4e-187|gmx:100783467|K09510 DnaJ homolog subfamily B member 4 | (RefSeq) dnaJ homolog subfamily B member 1	--	[O]	Posttranslational modification, protein turnover, chaperones	DnaJ C terminal domain	DnaJ protein ERDJ3B OS=Oryza sativa subsp. japonica OX=39947 GN=ERDJ3B PE=1 SV=1	O	Posttranslational modification, protein turnover, chaperones	dnaJ homolog subfamily B member 1 [Glycine max]
gene-LOC100818583	199	261	432	46	64	90	2.7078	3.6813	5.90825	0.68152	0.772624	1.06239	6.10506e-10	-2.08078	down	[P]	Inorganic ion transport and metabolism	Cellular Component: integral component of membrane (GO:0016021);; Biological Process: transmembrane transport (GO:0055085);;	K13754|0.0e+00|gmx:100818583|K13754 solute carrier family 24 (sodium/potassium/calcium exchanger), member 6 | (RefSeq) cation/calcium exchanger 1	--	[P]	Inorganic ion transport and metabolism	Sodium/calcium exchanger protein	Cation/calcium exchanger 1 OS=Arabidopsis thaliana OX=3702 GN=CCX1 PE=2 SV=1	P	Inorganic ion transport and metabolism	cation/calcium exchanger 1 [Glycine max]
gene-LOC100805590	523	766	1688	200	224	225	14.8005	22.5175	48.129	6.17415	5.65914	5.54606	4.35942e-09	-2.07259	down	--	--	Biological Process: response to acid chemical (GO:0001101);; Biological Process: cell communication (GO:0007154);; Biological Process: signal transduction (GO:0007165);; Biological Process: biological_process (GO:0008150);; Biological Process: response to abiotic stimulus (GO:0009628);; Biological Process: response to endogenous stimulus (GO:0009719);; Biological Process: response to hormone (GO:…	K03860|2.8e-25|nnu:104608881|K03860 phosphatidylinositol N-acetylglucosaminyltransferase subunit Q | (RefSeq) N-acetylglucosaminyl-phosphatidylinositol biosynthetic protein gpi1-like	Glycosylphosphatidylinositol (GPI)-anchor biosynthesis (ko00563)	--	--	Gibberellin regulated protein	Gibberellin-regulated protein 4 OS=Arabidopsis thaliana OX=3702 GN=GASA4 PE=1 SV=2	S	Function unknown	gibberellin-regulated protein 5 precursor [Glycine max]
gene-LOC100785985	122	143	53	28	12	19	0.818985	0.996794	0.3602	0.200379	0.072462	0.105945	1.67573e-05	-2.06957	down	[N]	Cell motility	Cellular Component: Golgi apparatus (GO:0005794);; Cellular Component: trans-Golgi network (GO:0005802);; Cellular Component: plasma membrane (GO:0005886);; Biological Process: plant-type primary cell wall biogenesis (GO:0009833);; Cellular Component: integral component of membrane (GO:0016021);; Molecular Function: cellulose synthase (UDP-forming) activity (GO:0016760);; Biological Process: cell…	K20924|0.0e+00|gmx:100785985|K20924 cellulose synthase-like protein [EC:2.4.1.-] | (RefSeq) cellulose synthase-like protein D3	--	--	--	Cellulose synthase	Cellulose synthase-like protein D3 OS=Arabidopsis thaliana OX=3702 GN=CSLD3 PE=1 SV=1	G	Carbohydrate transport and metabolism	cellulose synthase-like protein D3 [Glycine max]
gene-LOC100813699	469	641	464	122	141	114	10.7969	15.2677	10.7916	3.04906	2.82556	2.27644	7.95896e-17	-2.06388	down	[J]	Translation, ribosomal structure and biogenesis	Molecular Function: RNA binding (GO:0003723);;	K12741|6.0e-16|ini:109182120|K12741 heterogeneous nuclear ribonucleoprotein A1/A3 | (RefSeq) UBP1-associated protein 2A-like	Spliceosome (ko03040)	[R]	General function prediction only	RNA recognition motif. (a.k.a. RRM, RBD, or RNP domain)	Probable RNA-binding protein ARP1 OS=Arabidopsis thaliana OX=3702 GN=ARP1 PE=2 SV=1	A	RNA processing and modification	RNA binding domain-containing protein [Glycine max]
gene-LOC100818168	102	120	126	13	28	37	2.60911	3.19205	3.25134	0.341053	0.621866	0.822792	2.07498e-08	-2.06056	down	--	--	Molecular Function: metal ion binding (GO:0046872);;	K09377|2.1e-46|gmx:100807765|K09377 cysteine and glycine-rich protein | (RefSeq) LIM domain-containing protein WLIM2b	--	[TZ]	Signal transduction mechanisms;; Cytoskeleton	LIM domain	LIM domain-containing protein WLIM2b OS=Arabidopsis thaliana OX=3702 GN=WLIM2B PE=1 SV=1	--	--	LIM domain-containing protein WLIM2b [Glycine max]
gene-LOC100527104	85	90	172	22	27	26	2.55235	2.80474	5.20006	0.710028	0.726245	0.683077	9.39881e-08	-2.05116	down	--	--	Molecular Function: AT DNA binding (GO:0003680);; Molecular Function: transcription factor activity, sequence-specific DNA binding (GO:0003700);; Cellular Component: nucleus (GO:0005634);;	--	--	--	--	Plants and Prokaryotes Conserved (PCC) domain	AT-hook motif nuclear-localized protein 22 OS=Arabidopsis thaliana OX=3702 GN=AHL22 PE=1 SV=1	K	Transcription	uncharacterized protein LOC100527104 [Glycine max]
gene-GMTFL1A	62	50	91	19	10	10	1.78483	1.49237	2.66601	0.587345	0.241491	0.247788	8.8904e-06	-2.04546	down	--	--	Molecular Function: transcription cofactor activity (GO:0003712);; Biological Process: negative regulation of flower development (GO:0009910);;	K06910|1.5e-89|vra:106757288|K06910 phosphatidylethanolamine-binding protein | (RefSeq) protein TERMINAL FLOWER 1	--	[R]	General function prediction only	Phosphatidylethanolamine-binding protein	Protein TERMINAL FLOWER 1 OS=Arabidopsis thaliana OX=3702 GN=TFL1 PE=1 SV=1	S	Function unknown	putative phosphatidylethanolamine-binding protein TFL1a [Glycine max]
gene-LOC100818852	534	322	407	100	107	96	10.4531	6.5396	8.01545	2.12436	1.86936	1.63333	1.07956e-15	-2.04472	down	--	--	--	--	--	--	--	--	--	S	Function unknown	uncharacterized protein LOC100818852 [Glycine max]
gene-LOC100794684	378	248	347	78	97	47	4.11791	2.80663	3.80594	0.917469	0.944733	0.438513	2.33687e-10	-2.0427	down	--	--	Biological Process: reproduction (GO:0000003);; Biological Process: nuclear division (GO:0000280);; Biological Process: developmental process involved in reproduction (GO:0003006);; Molecular Function: protein binding (GO:0005515);; Cellular Component: cellular_component (GO:0005575);; Cellular Component: intracellular (GO:0005622);; Cellular Component: cell (GO:0005623);; Cellular Component: nuc…	K14152|2.2e-98|cpep:111783531|K14152 phosphoribosyl-ATP pyrophosphohydrolase / phosphoribosyl-AMP cyclohydrolase / histidinol dehydrogenase [EC:3.6.1.31 3.5.4.19 1.1.1.23] | (RefSeq) uncharacterized protein LOC111783531	Histidine metabolism (ko00340);; Biosynthesis of amino acids (ko01230)	--	--	Tetratricopeptide repeat	Protein POLLENLESS 3 OS=Arabidopsis thaliana OX=3702 GN=MS5 PE=2 SV=2	S	Function unknown	protein POLLENLESS 3 [Glycine max]
gene-LOC100778458	705	566	620	154	120	190	11.9273	9.85832	10.4271	2.67511	1.7097	2.62894	1.04532e-19	-2.04094	down	--	--	Molecular Function: microtubule minus-end binding (GO:0051011);;	--	--	--	--	Plant nuclear matrix protein 1 (NMP1)	AUGMIN subunit 7 OS=Arabidopsis thaliana OX=3702 GN=AUG7 PE=1 SV=1	S	Function unknown	AUGMIN subunit 7 [Glycine max]
gene-LOC100801441	932	1215	1653	232	209	462	12.1305	16.4198	21.6572	3.28922	2.43137	5.23242	1.66639e-11	-2.04084	down	--	--	Cellular Component: integral component of membrane (GO:0016021);; Biological Process: protein ubiquitination (GO:0016567);; Cellular Component: Cul4A-RING E3 ubiquitin ligase complex (GO:0031464);;	--	--	--	--	Sulfite exporter TauE/SafE	Sulfite exporter TauE/SafE family protein 3 OS=Arabidopsis thaliana OX=3702 GN=At2g25737 PE=2 SV=1	S	Function unknown	sulfite exporter TauE/SafE family protein 3 [Glycine max]
gene-LOC102662645	584	350	472	126	91	116	8.95845	5.58059	7.28343	2.10339	1.2403	1.55098	9.13583e-14	-2.0386	down	--	--	Biological Process: male meiosis II (GO:0007142);;	--	--	--	--	--	--	--	--	uncharacterized protein LOC102662645 [Glycine max]
gene-LOC100791575	43	48	75	0	16	8	0.247897	0.29664	0.440934	0	0.079476	0.040971	0.000535574	-2.03848	down	[V]	Defense mechanisms	Molecular Function: ATP binding (GO:0005524);; Cellular Component: integral component of membrane (GO:0016021);; Molecular Function: ATPase activity (GO:0016887);; Molecular Function: ATPase activity, coupled to transmembrane movement of substances (GO:0042626);; Biological Process: transmembrane transport (GO:0055085);;	K05658|0.0e+00|gmx:100791575|K05658 ATP-binding cassette, subfamily B (MDR/TAP), member 1 [EC:7.6.2.2] | (RefSeq) ABC transporter B family member 15 isoform X2	ABC transporters (ko02010)	[Q]	Secondary metabolites biosynthesis, transport and catabolism	ABC transporter transmembrane region	ABC transporter B family member 15 OS=Arabidopsis thaliana OX=3702 GN=ABCB15 PE=3 SV=1	Q	Secondary metabolites biosynthesis, transport and catabolism	ABC transporter B family member 15 isoform X1 [Glycine max]
gene-LOC100500294	140	109	104	30	21	29	5.99643	4.82043	4.4834	1.38354	0.78744	1.06993	3.98908e-09	-2.03771	down	[V]	Defense mechanisms	Molecular Function: magnesium ion binding (GO:0000287);; Cellular Component: cytosol (GO:0005829);; Biological Process: dCTP catabolic process (GO:0006253);; Biological Process: DNA protection (GO:0042262);; Molecular Function: dCTP diphosphatase activity (GO:0047840);;	K16904|6.5e-63|gmx:100500294|K16904 dCTP diphosphatase [EC:3.6.1.12] | (RefSeq) nucleoside triphosphate pyrophosphohydrolase-like	Pyrimidine metabolism (ko00240)	--	--	MazG-like family	--	S	Function unknown	nucleoside triphosphate pyrophosphohydrolase-like [Glycine max]
gene-LOC100816633	160	320	392	54	63	84	2.20117	4.59301	5.45976	0.806261	0.774798	1.0086	6.05227e-09	-2.02847	down	--	--	Cellular Component: integral component of membrane (GO:0016021);; Biological Process: protein ubiquitination (GO:0016567);; Cellular Component: Cul4A-RING E3 ubiquitin ligase complex (GO:0031464);;	--	--	--	--	Sulfite exporter TauE/SafE	Sulfite exporter TauE/SafE family protein 3 OS=Arabidopsis thaliana OX=3702 GN=At2g25737 PE=2 SV=1	S	Function unknown	sulfite exporter TauE/SafE family protein 3 [Glycine max]
gene-LOC100788680	4994	5333	3497	1027	1054	1395	65.5514	72.7042	46.2038	14.7097	12.3733	15.9589	1.76947e-20	-2.02768	down	[Q]	Secondary metabolites biosynthesis, transport and catabolism	Biological Process: lipid metabolic process (GO:0006629);; Biological Process: suberin biosynthetic process (GO:0010345);; Biological Process: long-chain fatty-acyl-CoA metabolic process (GO:0035336);; Cellular Component: intracellular membrane-bounded organelle (GO:0043231);; Molecular Function: fatty-acyl-CoA reductase (alcohol-forming) activity (GO:0080019);;	K13356|2.2e-282|gmx:100788680|K13356 alcohol-forming fatty acyl-CoA reductase [EC:1.2.1.84] | (RefSeq) alcohol-forming fatty acyl-CoA reductase	Cutin, suberine and wax biosynthesis (ko00073);; Peroxisome (ko04146)	[I]	Lipid transport and metabolism	Male sterility protein	Alcohol-forming fatty acyl-CoA reductase OS=Simmondsia chinensis OX=3999 PE=1 SV=1	I	Lipid transport and metabolism	alcohol-forming fatty acyl-CoA reductase [Glycine max]
gene-LOC547819	2293	1927	2031	592	346	576	61.62	53.7882	54.922	17.3541	8.31619	13.4789	6.94983e-16	-2.02641	down	--	--	Cellular Component: photosystem I (GO:0009522);; Cellular Component: photosystem II (GO:0009523);; Cellular Component: chloroplast thylakoid membrane (GO:0009535);; Biological Process: photosynthesis, light harvesting (GO:0009765);; Cellular Component: integral component of membrane (GO:0016021);; Molecular Function: chlorophyll binding (GO:0016168);; Biological Process: protein-chromophore linka…	K08912|8.2e-151|gmx:547819|K08912 light-harvesting complex II chlorophyll a/b binding protein 1 | (RefSeq) chlorophyll a-b binding protein, chloroplastic	Photosynthesis - antenna proteins (ko00196)	--	--	Chlorophyll A-B binding protein	Chlorophyll a-b binding protein 3, chloroplastic OS=Glycine max OX=3847 GN=CAB3 PE=3 SV=1	C	Energy production and conversion	chlorophyll a-b binding protein, chloroplastic [Glycine max]
gene-LOC547962	100	91	83	17	25	21	2.20803	2.06626	1.84199	0.410035	0.490504	0.400431	8.8763e-09	-2.02589	down	--	--	Molecular Function: cyclin-dependent protein serine/threonine kinase inhibitor activity (GO:0004861);; Cellular Component: nucleus (GO:0005634);; Biological Process: cell cycle arrest (GO:0007050);; Molecular Function: kinase activity (GO:0016301);;	--	--	--	--	Cyclin-dependent kinase inhibitor	Cyclin-dependent kinase inhibitor 7 OS=Arabidopsis thaliana OX=3702 GN=KRP7 PE=1 SV=2	S	Function unknown	cyclin-dependent kinase inhibitor 7 [Glycine max]
gene-LOC100527707	341	253	301	58	86	78	9.58165	7.3948	8.51815	1.76786	2.15125	1.89442	1.40735e-17	-2.02584	down	--	--	--	--	--	--	--	--	--	--	--	uncharacterized protein LOC100527707 [Glycine max]
gene-LOC100816740	339	327	190	41	76	88	6.12144	6.07779	3.46588	0.773862	1.21569	1.3702	2.35667e-09	-2.01589	down	[G]	Carbohydrate transport and metabolism	Cellular Component: cytosol (GO:0005829);; Biological Process: fructose metabolic process (GO:0006000);; Molecular Function: fructokinase activity (GO:0008865);; Molecular Function: carbohydrate kinase activity (GO:0019200);;	K00847|1.3e-188|gmx:100816740|K00847 fructokinase [EC:2.7.1.4] | (RefSeq) probable fructokinase-7 isoform X2	Fructose and mannose metabolism (ko00051);; Starch and sucrose metabolism (ko00500);; Amino sugar and nucleotide sugar metabolism (ko00520)	[G]	Carbohydrate transport and metabolism	pfkB family carbohydrate kinase	Probable fructokinase-7 OS=Arabidopsis thaliana OX=3702 GN=At5g51830 PE=1 SV=1	G	Carbohydrate transport and metabolism	probable fructokinase-7 isoform X1 [Glycine max]
gene-LOC100788369	1787	1165	1552	353	433	349	24.8815	16.8538	21.7505	5.35614	5.38531	4.22693	7.03996e-23	-2.01099	down	--	--	Molecular Function: protein binding (GO:0005515);; Cellular Component: cellular_component (GO:0005575);; Cellular Component: intracellular (GO:0005622);; Cellular Component: cell (GO:0005623);; Cellular Component: cytoplasm (GO:0005737);; Cellular Component: chloroplast (GO:0009507);; Cellular Component: plastid (GO:0009536);; Cellular Component: organelle (GO:0043226);; Cellular Component: membr…	K14152|6.3e-75|cpep:111783531|K14152 phosphoribosyl-ATP pyrophosphohydrolase / phosphoribosyl-AMP cyclohydrolase / histidinol dehydrogenase [EC:3.6.1.31 3.5.4.19 1.1.1.23] | (RefSeq) uncharacterized protein LOC111783531	Histidine metabolism (ko00340);; Biosynthesis of amino acids (ko01230)	--	--	Tetratricopeptide repeat	Protein POLLENLESS 3-LIKE 2 OS=Arabidopsis thaliana OX=3702 GN=At3g51280 PE=2 SV=1	S	Function unknown	protein POLLENLESS 3-LIKE 2 [Glycine max]
gene-LOC100527857	198	168	154	33	52	42	7.51943	6.62148	5.86797	1.36577	1.75377	1.37654	4.26017e-12	-2.00993	down	--	--	Molecular Function: electron carrier activity (GO:0009055);; Cellular Component: integral component of membrane (GO:0016021);; Cellular Component: anchored component of plasma membrane (GO:0046658);;	--	--	--	--	Plastocyanin-like domain	Early nodulin-like protein 1 OS=Arabidopsis thaliana OX=3702 GN=At2g25060 PE=2 SV=2	S	Function unknown	hypothetical protein GLYMA_14G101800 [Glycine max]
gene-LOC100806270	301	196	247	64	70	42	5.9444	4.02126	4.95311	1.37034	1.22629	0.721803	1.28795e-10	-2.00632	down	--	--	--	--	--	--	--	--	--	--	--	uncharacterized protein LOC100806270 isoform X1 [Glycine max]
gene-LOC100789560	477	493	353	105	106	122	12.1163	13.0153	9.02428	2.89513	2.39565	2.69378	7.76372e-17	-2.00439	down	--	--	--	K15082|7.0e-74|cic:CICLE_v10010155mg|K15082 DNA repair protein RAD7 | (RefSeq) hypothetical protein	--	--	--	--	--	--	--	SCP-like extracellular protein domain-containing protein precursor [Glycine max]
gene-LOC100305935	130	91	97	20	24	31	5.54721	4.04551	4.14828	0.905201	0.911947	1.14614	7.90064e-09	-2.00017	down	--	--	--	--	--	--	--	--	--	--	--	uncharacterized protein LOC114399624 [Glycine soja]
gene-LOC100777373	71	78	111	11	30	16	0.196625	0.223879	0.311198	0.032743	0.074044	0.038472	2.16261e-06	-1.9974	down	--	--	Biological Process: reproduction (GO:0000003);; Biological Process: cell morphogenesis (GO:0000902);; Biological Process: cell morphogenesis involved in differentiation (GO:0000904);; Biological Process: regulation of cell growth (GO:0001558);; Biological Process: developmental process involved in reproduction (GO:0003006);; Cellular Component: cellular_component (GO:0005575);; Cellular Component…	K17545|6.7e-18|zma:103634684|K17545 serine/threonine-protein kinase ULK4 [EC:2.7.11.1] | (RefSeq) uncharacterized protein LOC103634684	--	[S]	Function unknown	Golgi-body localisation protein domain	Protein SABRE OS=Arabidopsis thaliana OX=3702 GN=SAB PE=1 SV=1	S	Function unknown	protein SABRE [Glycine max]
gene-LOC100818637	247	187	122	52	38	37	2.47261	1.94548	1.22554	0.568458	0.336472	0.315655	8.03109e-08	-1.99273	down	[G]	Carbohydrate transport and metabolism	Molecular Function: beta-galactosidase activity (GO:0004565);; Cellular Component: cell wall (GO:0005618);; Cellular Component: vacuole (GO:0005773);; Biological Process: carbohydrate metabolic process (GO:0005975);;	K12309|2.8e-185|ath:AT3G52840|K12309 beta-galactosidase [EC:3.2.1.23] | (RefSeq) BGAL2; beta-galactosidase 2	Galactose metabolism (ko00052);; Other glycan degradation (ko00511);; Glycosaminoglycan degradation (ko00531);; Sphingolipid metabolism (ko00600);; Glycosphingolipid biosynthesis - ganglio series (ko00604)	[G]	Carbohydrate transport and metabolism	Glycosyl hydrolases family 35	Beta-galactosidase 6 OS=Arabidopsis thaliana OX=3702 GN=BGAL6 PE=2 SV=1	G	Carbohydrate transport and metabolism	beta-galactosidase 6 [Glycine max]
gene-LOC100794327	192	122	142	39	37	34	4.63977	3.06379	3.43498	1.00516	0.793337	0.692388	7.90325e-10	-1.97826	down	--	--	Molecular Function: DNA binding (GO:0003677);; Cellular Component: nucleus (GO:0005634);;	--	--	--	--	B3 DNA binding domain	B3 domain-containing protein At5g42700 OS=Arabidopsis thaliana OX=3702 GN=At5g42700 PE=2 SV=2	K	Transcription	B3 domain-containing protein At5g42700 [Glycine max]
gene-LOC100816591	252	146	230	35	63	57	4.77445	2.85628	4.38568	0.718535	1.06534	0.939811	2.29713e-10	-1.97571	down	--	--	Cellular Component: integral component of membrane (GO:0016021);; Molecular Function: oxidoreductase activity (GO:0016491);; Molecular Function: heme binding (GO:0020037);;	--	--	[T]	Signal transduction mechanisms	Eukaryotic cytochrome b561	Cytochrome b561 domain-containing protein At4g18260 OS=Arabidopsis thaliana OX=3702 GN=At4g18260 PE=2 SV=1	T	Signal transduction mechanisms	hypothetical protein GLYMA_18G109600 [Glycine max]
gene-LOC100799152	73	52	75	4	20	18	1.30593	0.964897	1.34511	0.077607	0.305712	0.27629	3.28209e-05	-1.97509	down	[O]	Posttranslational modification, protein turnover, chaperones	Molecular Function: serine-type endopeptidase activity (GO:0004252);; Cellular Component: integral component of membrane (GO:0016021);;	--	--	[T]	Signal transduction mechanisms	Rhomboid family	RHOMBOID-like protein 1 OS=Arabidopsis thaliana OX=3702 GN=RBL1 PE=2 SV=1	T	Signal transduction mechanisms	RHOMBOID-like protein 1 [Glycine max]
gene-LOC100807016	190	192	188	46	56	42	5.85214	6.13598	5.83301	1.53263	1.52344	1.11708	1.87345e-13	-1.97094	down	--	--	Cellular Component: integral component of membrane (GO:0016021);;	--	--	--	--	--	--	--	--	uncharacterized protein LOC100807016 [Glycine max]
gene-LOC100820539	136	144	149	45	21	34	1.08143	1.19106	1.19793	0.391366	0.148535	0.233433	5.01168e-08	-1.96931	down	[G]	Carbohydrate transport and metabolism	Molecular Function: beta-galactosidase activity (GO:0004565);; Cellular Component: cell wall (GO:0005618);; Cellular Component: vacuole (GO:0005773);; Biological Process: carbohydrate metabolic process (GO:0005975);; Molecular Function: carbohydrate binding (GO:0030246);;	K12309|2.0e-238|ath:AT3G52840|K12309 beta-galactosidase [EC:3.2.1.23] | (RefSeq) BGAL2; beta-galactosidase 2	Galactose metabolism (ko00052);; Other glycan degradation (ko00511);; Glycosaminoglycan degradation (ko00531);; Sphingolipid metabolism (ko00600);; Glycosphingolipid biosynthesis - ganglio series (ko00604)	[G]	Carbohydrate transport and metabolism	Glycosyl hydrolases family 35	Beta-galactosidase 8 OS=Arabidopsis thaliana OX=3702 GN=BGAL8 PE=2 SV=2	G	Carbohydrate transport and metabolism	beta-galactosidase 8 [Glycine max]
gene-LOC100785781	984	1078	855	234	286	248	24.5253	27.8979	21.4525	6.34755	6.37456	5.37331	2.13814e-24	-1.96827	down	[R]	General function prediction only	Molecular Function: acid phosphatase activity (GO:0003993);;	K20728|4.6e-43|thj:104814965|K20728 vegetative storage protein 2 | (RefSeq) vegetative storage protein 2-like	MAPK signaling pathway - plant (ko04016)	--	--	HAD superfamily, subfamily IIIB (Acid phosphatase)	Acid phosphatase 1 OS=Solanum lycopersicum OX=4081 GN=APS1 PE=2 SV=1	S	Function unknown	acid phosphatase 1 [Glycine max]
gene-LOC100793795	80	83	52	20	4	17	1.69195	1.82199	1.09071	0.454093	0.07358	0.307853	0.000118507	-1.9663	down	--	--	Cellular Component: Golgi apparatus (GO:0005794);; Molecular Function: O-acetyltransferase activity (GO:0016413);;	K23877|3.2e-30|ath:AT3G28150|K23877 xyloglucan O-acetyltransferase | (RefSeq) TBL22; TRICHOME BIREFRINGENCE-LIKE 22	--	--	--	GDSL/SGNH-like Acyl-Esterase family found in Pmr5 and Cas1p	Protein trichome birefringence-like 42 OS=Arabidopsis thaliana OX=3702 GN=TBL42 PE=3 SV=1	S	Function unknown	uncharacterized protein LOC100793795 precursor [Glycine max]
gene-LOC100305978	85	179	100	6	35	35	2.84639	6.26474	3.38723	0.200002	1.04627	1.00387	7.87816e-05	-1.9653	down	--	--	Cellular Component: integral component of membrane (GO:0016021);;	--	--	--	--	Salt stress response/antifungal	Cysteine-rich receptor-like protein kinase 26 OS=Arabidopsis thaliana OX=3702 GN=CRK26 PE=2 SV=1	T	Signal transduction mechanisms	hypothetical protein GLYMA_20G138000 [Glycine max]
gene-LOC102667127	79	63	107	23	20	11	2.07863	1.71028	2.84049	0.644433	0.454597	0.248627	4.05979e-06	-1.96485	down	--	--	--	--	--	--	--	--	--	--	--	myb-like protein D [Glycine max]
gene-LOC100776967	339	272	361	65	72	114	6.79894	5.65515	7.27211	1.41349	1.27577	1.97758	6.70285e-15	-1.96363	down	--	--	Biological Process: metal ion transport (GO:0030001);; Molecular Function: metal ion binding (GO:0046872);;	K22763|7.9e-08|peq:110038247|K22763 deubiquitinase DESI2 [EC:3.4.19.12] | (RefSeq) LOW QUALITY PROTEIN: uncharacterized protein LOC110038247	--	[P]	Inorganic ion transport and metabolism	Heavy-metal-associated domain	Heavy metal-associated isoprenylated plant protein 7 OS=Arabidopsis thaliana OX=3702 GN=HIPP07 PE=1 SV=1	P	Inorganic ion transport and metabolism	heavy metal-associated isoprenylated plant protein 7 [Glycine max]
gene-LOC100814080	1282	919	1313	299	275	347	25.1342	18.6835	25.9278	6.36092	4.78252	5.91671	4.97354e-24	-1.9612	down	--	--	Cellular Component: nucleus (GO:0005634);; Molecular Function: sequence-specific DNA binding (GO:0043565);; Biological Process: positive regulation of transcription, DNA-templated (GO:0045893);;	K09338|1.7e-133|gmx:100814080|K09338 homeobox-leucine zipper protein | (RefSeq) uncharacterized protein LOC100814080	--	[K]	Transcription	Homeobox associated leucine zipper	Homeobox-leucine zipper protein ATHB-13 OS=Arabidopsis thaliana OX=3702 GN=ATHB-13 PE=2 SV=2	K	Transcription	uncharacterized protein LOC100814080 isoform X2 [Glycine max]
gene-LOC112999382	1669	2185	1035	379	374	495	22.0101	29.9244	13.7136	5.44165	4.40103	5.68556	1.08593e-11	-1.9608	down	[P]	Inorganic ion transport and metabolism	Cellular Component: integral component of plasma membrane (GO:0005887);; Molecular Function: ammonium transmembrane transporter activity (GO:0008519);; Biological Process: nitrogen utilization (GO:0019740);;	K03320|8.4e-279|gmx:112999382|K03320 ammonium transporter, Amt family | (RefSeq) ammonium transporter 3 member 1-like isoform X1	--	[P]	Inorganic ion transport and metabolism	Ammonium Transporter Family	Ammonium transporter 2 member 5 OS=Medicago truncatula OX=3880 GN=AMT2-5 PE=2 SV=1	P	Inorganic ion transport and metabolism	ammonium transporter 3 member 1-like isoform X1 [Glycine max]
gene-LOC100807765	590	848	619	144	203	194	13.1264	19.5748	13.7671	3.52751	4.00803	3.71117	4.65126e-17	-1.95849	down	--	--	Molecular Function: metal ion binding (GO:0046872);;	K09377|5.6e-109|gmx:100807765|K09377 cysteine and glycine-rich protein | (RefSeq) LIM domain-containing protein WLIM2b	--	[TZ]	Signal transduction mechanisms;; Cytoskeleton	LIM domain	LIM domain-containing protein WLIM2b OS=Arabidopsis thaliana OX=3702 GN=WLIM2B PE=1 SV=1	--	--	LIM domain-containing protein WLIM2b [Glycine max]
gene-LOC100797290	809	721	828	213	183	227	13.9613	12.9145	14.3875	4.00347	2.81203	3.40842	2.80008e-27	-1.95737	down	[C]	Energy production and conversion	Biological Process: ATP synthesis coupled proton transport (GO:0015986);; Cellular Component: proton-transporting ATP synthase complex, catalytic core F(1) (GO:0045261);; Molecular Function: proton-transporting ATP synthase activity, rotational mechanism (GO:0046933);;	K02115|4.5e-203|gmx:100797290|K02115 F-type H+-transporting ATPase subunit gamma | (RefSeq) ATP synthase gamma chain, chloroplastic	Oxidative phosphorylation (ko00190);; Photosynthesis (ko00195)	[C]	Energy production and conversion	ATP synthase	ATP synthase gamma chain, chloroplastic OS=Pisum sativum OX=3888 GN=ATPC PE=2 SV=1	C	Energy production and conversion	ATP synthase gamma chain, chloroplastic [Glycine max]
gene-LOC100789565	1089	674	942	215	261	232	15.4303	9.90781	13.4329	3.31427	3.29829	2.85877	8.84042e-20	-1.95406	down	--	--	Biological Process: regulation of cyclin-dependent protein serine/threonine kinase activity (GO:0000079);; Cellular Component: cyclin-dependent protein kinase holoenzyme complex (GO:0000307);; Cellular Component: nucleus (GO:0005634);; Cellular Component: cytoplasm (GO:0005737);; Cellular Component: integral component of membrane (GO:0016021);; Molecular Function: cyclin-dependent protein serine/…	K06627|1.8e-260|gmx:100789565|K06627 cyclin-A | (RefSeq) cyclin-A1-1	--	[D]	Cell cycle control, cell division, chromosome partitioning	Cyclin, N-terminal domain	Cyclin-A1-1 OS=Arabidopsis thaliana OX=3702 GN=CYCA1-1 PE=1 SV=1	D	Cell cycle control, cell division, chromosome partitioning	cyclin-A1-1 [Glycine max]
gene-LOC100797102	916	1162	701	197	261	273	28.9737	38.1953	22.3163	6.78668	7.36921	7.53191	1.92472e-15	-1.95352	down	--	--	Biological Process: response to acid chemical (GO:0001101);; Molecular Function: protein binding (GO:0005515);; Cellular Component: cellular_component (GO:0005575);; Cellular Component: intracellular (GO:0005622);; Cellular Component: cell (GO:0005623);; Cellular Component: cytoplasm (GO:0005737);; Cellular Component: vacuole (GO:0005773);; Cellular Component: vacuolar membrane (GO:0005774);; Cel…	--	--	--	--	PLAT/LH2 domain	PLAT domain-containing protein 2 OS=Arabidopsis thaliana OX=3702 GN=PLAT2 PE=2 SV=1	S	Function unknown	PLAT domain-containing protein 3 [Glycine max]
gene-LOC100527815	456	328	422	116	77	113	13.22	9.86847	12.3158	3.65379	1.99426	2.84199	1.62334e-13	-1.95347	down	--	--	--	--	--	--	--	--	--	--	--	uncharacterized protein LOC100527815 [Glycine max]
gene-VSPA	283505	213505	447291	63833	65034	114307	7658.24	5989.86	12162.6	1882.79	1571.7	2691.07	1.68801e-12	-1.94428	down	[R]	General function prediction only	Molecular Function: nutrient reservoir activity (GO:0045735);;	K20728|8.2e-47|thj:104814965|K20728 vegetative storage protein 2 | (RefSeq) vegetative storage protein 2-like	MAPK signaling pathway - plant (ko04016)	--	--	HAD superfamily, subfamily IIIB (Acid phosphatase)	Stem 28 kDa glycoprotein OS=Glycine max OX=3847 GN=VSPA PE=2 SV=1	S	Function unknown	stem 28 kDa glycoprotein precursor [Glycine max]
gene-LOC100305551	1471	994	1459	365	348	311	47.5199	33.3371	47.4305	12.845	10.0531	8.74689	2.4854e-19	-1.94368	down	--	--	Molecular Function: electron carrier activity (GO:0009055);; Cellular Component: integral component of membrane (GO:0016021);; Cellular Component: anchored component of plasma membrane (GO:0046658);;	--	--	--	--	Plastocyanin-like domain	Early nodulin-like protein 1 OS=Arabidopsis thaliana OX=3702 GN=At2g25060 PE=2 SV=2	S	Function unknown	early nodulin-like protein precursor [Glycine max]
gene-LOC102668917	45	46	39	0	12	0	0.617286	0.65254	0.53658	0	0.145804	0	0.00270916	-1.93669	down	[M]	Cell wall/membrane/envelope biogenesis	--	--	--	--	--	PQQ enzyme repeat	--	S	Function unknown	uncharacterized protein LOC102668917 isoform X1 [Glycine max]
gene-LOC100780525	69	40	38	7	14	10	1.59	0.950181	0.876794	0.158627	0.27137	0.201182	6.18649e-05	-1.93592	down	--	--	Molecular Function: Rho GDP-dissociation inhibitor activity (GO:0005094);; Cellular Component: cytosol (GO:0005829);; Biological Process: Rho protein signal transduction (GO:0007266);; Cellular Component: membrane (GO:0016020);; Molecular Function: Rac GTPase binding (GO:0048365);;	K12462|1.4e-133|gmx:100780525|K12462 Rho GDP-dissociation inhibitor | (RefSeq) rho GDP-dissociation inhibitor 1	--	[T]	Signal transduction mechanisms	RHO protein GDP dissociation inhibitor	Rho GDP-dissociation inhibitor 1 OS=Arabidopsis thaliana OX=3702 GN=GDI1 PE=1 SV=1	T	Signal transduction mechanisms	rho GDP-dissociation inhibitor 1 [Glycine max]
gene-LOC100807443	43	46	40	9	13	3	1.06461	1.19474	0.995199	0.23242	0.290861	0.060316	0.000211472	-1.92797	down	--	--	Cellular Component: endoplasmic reticulum (GO:0005783);; Cellular Component: endoplasmic reticulum membrane (GO:0005789);; Cellular Component: endoplasmic reticulum-Golgi intermediate compartment (GO:0005793);; Cellular Component: Golgi apparatus (GO:0005794);; Biological Process: intracellular protein transport (GO:0006886);; Biological Process: ER to Golgi vesicle-mediated transport (GO:0006888…	K20352|1.4e-131|gmx:100807443|K20352 p24 family protein delta-1 | (RefSeq) transmembrane emp24 domain-containing protein p24delta3	--	[U]	Intracellular trafficking, secretion, and vesicular transport	emp24/gp25L/p24 family/GOLD	Transmembrane emp24 domain-containing protein p24delta3 OS=Arabidopsis thaliana OX=3702 GN=At1g09580 PE=1 SV=1	U	Intracellular trafficking, secretion, and vesicular transport	transmembrane emp24 domain-containing protein p24delta3 [Glycine max]
gene-LOC100805114	1498	1743	1203	297	451	460	28.7056	34.681	23.21	6.20626	7.72908	7.67039	1.91622e-18	-1.92735	down	[M]	Cell wall/membrane/envelope biogenesis	Molecular Function: RNA binding (GO:0003723);; Molecular Function: UDP-glucose 4-epimerase activity (GO:0003978);; Cellular Component: cytosol (GO:0005829);; Biological Process: galactose metabolic process (GO:0006012);; Biological Process: rRNA processing (GO:0006364);;	K01784|2.6e-208|gmx:100805114|K01784 UDP-glucose 4-epimerase [EC:5.1.3.2] | (RefSeq) uncharacterized protein LOC100805114	Galactose metabolism (ko00052);; Amino sugar and nucleotide sugar metabolism (ko00520)	[M]	Cell wall/membrane/envelope biogenesis	GDP-mannose 4,6 dehydratase	UDP-glucose 4-epimerase GEPI42 OS=Cyamopsis tetragonoloba OX=3832 PE=2 SV=1	Q	Secondary metabolites biosynthesis, transport and catabolism	uncharacterized protein LOC100805114 [Glycine max]
gene-LOC102661593	86	93	119	26	19	28	1.122	1.26151	1.56667	0.368911	0.215849	0.315937	5.58128e-08	-1.92594	down	--	--	Molecular Function: molecular_function (GO:0003674);; Molecular Function: nucleic acid binding (GO:0003676);; Molecular Function: RNA binding (GO:0003723);; Molecular Function: mRNA binding (GO:0003729);; Molecular Function: catalytic activity (GO:0003824);; Molecular Function: nuclease activity (GO:0004518);; Molecular Function: ribonuclease activity (GO:0004540);; Molecular Function: enzyme inh…	--	--	--	--	--	--	S	Function unknown	FHA domain-containing protein PS1 [Glycine soja]
gene-LOC100789748	314	342	417	79	81	126	4.05811	4.59195	5.41516	1.11	0.934312	1.41087	2.59079e-15	-1.92407	down	--	--	Cellular Component: integral component of membrane (GO:0016021);; Biological Process: protein ubiquitination (GO:0016567);; Cellular Component: Cul4A-RING E3 ubiquitin ligase complex (GO:0031464);;	--	--	--	--	Sulfite exporter TauE/SafE	Sulfite exporter TauE/SafE family protein 3 OS=Arabidopsis thaliana OX=3702 GN=At2g25737 PE=2 SV=1	S	Function unknown	sulfite exporter TauE/SafE family protein 3 [Glycine max]
gene-LOC100787589	1374	972	1211	302	304	359	15.7902	11.5912	13.9418	3.78465	3.11708	3.5793	2.54006e-26	-1.92385	down	--	--	--	--	--	--	--	--	--	--	--	dentin sialophosphoprotein isoform X2 [Glycine max]
gene-LOC100819111	291	374	210	60	95	72	2.28772	3.05583	1.62508	0.48559	0.638574	0.48807	9.27734e-10	-1.91784	down	[L]	Replication, recombination and repair	Molecular Function: DNA binding (GO:0003677);; Molecular Function: DNA-directed DNA polymerase activity (GO:0003887);; Molecular Function: ATP binding (GO:0005524);; Cellular Component: nucleus (GO:0005634);; Cellular Component: DNA replication factor C complex (GO:0005663);; Biological Process: DNA-dependent DNA replication (GO:0006261);; Biological Process: DNA repair (GO:0006281);; Cellular Co…	K10756|1.0e-17|gsl:Gasu_59480|K10756 replication factor C subunit 3/5 | (RefSeq) replication factor C subunit 3/5	DNA replication (ko03030);; Nucleotide excision repair (ko03420);; Mismatch repair (ko03430)	[L]	Replication, recombination and repair	DNA polymerase III, delta subunit	Protein STICHEL-like 2 OS=Arabidopsis thaliana OX=3702 GN=At4g24790 PE=3 SV=1	L	Replication, recombination and repair	protein STICHEL-like 2 [Glycine max]
gene-LOC100816293	66	90	94	0	23	20	1.23907	1.74624	1.76185	0	0.379008	0.327178	0.00110178	-1.91215	down	--	--	Molecular Function: nutrient reservoir activity (GO:0045735);;	--	--	--	--	Cupin	Conglutin alpha 3 OS=Lupinus angustifolius OX=3871 GN=TanjilG_01206 PE=1 SV=1	S	Function unknown	hypothetical protein GLYMA_05G169200 [Glycine max]
gene-LOC100814166	60	64	39	12	3	17	1.37392	1.4929	0.881542	0.275115	0.041968	0.315176	0.000295376	-1.91173	down	--	--	Cellular Component: membrane (GO:0016020);; Cellular Component: integral component of membrane (GO:0016021);;	--	--	--	--	Peptidase M50B-like	--	S	Function unknown	uncharacterized protein LOC100814166 isoform X1 [Glycine max]
gene-LOC100787943	305	278	215	44	93	74	7.39919	7.01	5.2469	1.16026	2.0166	1.56251	2.4006e-10	-1.90773	down	--	--	Molecular Function: protein binding (GO:0005515);;	K13466|3.6e-11|sly:101263330|K13466 EIX receptor 1/2 | (RefSeq) receptor-like protein EIX2	Plant-pathogen interaction (ko04626)	[R]	General function prediction only	Leucine rich repeat	DNA damage-repair/toleration protein DRT100 OS=Arabidopsis thaliana OX=3702 GN=DRT100 PE=2 SV=2	S	Function unknown	DNA damage-repair/toleration protein DRT100-like [Glycine soja]
gene-LOC100787973	512	266	421	92	81	139	5.64789	3.04861	4.66675	1.10088	0.798532	1.32969	2.76877e-10	-1.90566	down	[O]	Posttranslational modification, protein turnover, chaperones	Molecular Function: serine-type endopeptidase activity (GO:0004252);;	K15333|2.0e-77|nsy:104224633|K15333 tRNA guanosine-2'-O-methyltransferase [EC:2.1.1.34] | (RefSeq) uncharacterized protein LOC104224633	--	--	--	Subtilase family	Cucumisin OS=Cucumis melo OX=3656 PE=1 SV=1	O	Posttranslational modification, protein turnover, chaperones	cucumisin [Glycine max]
gene-LOC100779826	1173	714	933	193	272	307	13.1743	8.21305	10.4344	2.32937	2.71102	2.94716	4.01085e-17	-1.90098	down	--	--	Molecular Function: microtubule motor activity (GO:0003777);; Molecular Function: ATP binding (GO:0005524);; Cellular Component: kinesin complex (GO:0005871);; Cellular Component: microtubule (GO:0005874);; Biological Process: microtubule-based movement (GO:0007018);; Molecular Function: microtubule binding (GO:0008017);; Molecular Function: ATPase activity (GO:0016887);;	K10403|0.0e+00|gmx:100779826|K10403 kinesin family member 22 | (RefSeq) kinesin-like protein KIN-10C isoform X1	--	[Z]	Cytoskeleton	Kinesin motor domain	Kinesin-like protein KIN-10C OS=Arabidopsis thaliana OX=3702 GN=KIN10C PE=2 SV=1	Z	Cytoskeleton	kinesin-like protein KIN-10C isoform X1 [Glycine max]
gene-LOC100799813	1664	2485	2031	579	441	650	42.0011	65.1358	51.6016	15.9409	9.94233	14.2988	1.62836e-15	-1.90023	down	--	--	Biological Process: response to light stimulus (GO:0009416);; Cellular Component: photosystem I (GO:0009522);; Cellular Component: photosystem II (GO:0009523);; Cellular Component: chloroplast thylakoid membrane (GO:0009535);; Biological Process: photosynthesis, light harvesting in photosystem I (GO:0009768);; Cellular Component: chloroplast envelope (GO:0009941);; Cellular Component: plastoglobu…	K08912|4.8e-151|gmx:100799813|K08912 light-harvesting complex II chlorophyll a/b binding protein 1 | (RefSeq) chlorophyll a-b binding protein of LHCII type 1	Photosynthesis - antenna proteins (ko00196)	--	--	Chlorophyll A-B binding protein	Chlorophyll a-b binding protein 3, chloroplastic OS=Glycine max OX=3847 GN=CAB3 PE=3 SV=1	C	Energy production and conversion	chlorophyll a-b binding protein of LHCII type 1 [Glycine max]
gene-LOC100795966	283	262	206	47	69	86	5.28913	5.07351	3.87179	0.957758	1.13836	1.39854	1.04065e-11	-1.90017	down	[M]	Cell wall/membrane/envelope biogenesis	Molecular Function: catalytic activity (GO:0003824);;	--	--	--	--	NAD dependent epimerase/dehydratase family	Chloroplast stem-loop binding protein of 41 kDa a, chloroplastic OS=Arabidopsis thaliana OX=3702 GN=CSP41A PE=1 SV=1	S	Function unknown	chloroplast stem-loop binding protein of 41 kDa a, chloroplastic [Glycine max]
gene-LOC100810041	454	294	491	102	120	111	8.50534	5.71173	9.25172	2.06811	2.0027	1.80126	1.10044e-14	-1.89537	down	--	--	Molecular Function: metal ion binding (GO:0046872);;	K10638|1.6e-06|vra:106776997|K10638 E3 ubiquitin-protein ligase UHRF1 [EC:2.3.2.27] | (RefSeq) E3 ubiquitin-protein ligase ORTHRUS 2	--	[O]	Posttranslational modification, protein turnover, chaperones	Zinc finger, C3HC4 type (RING finger)	--	O	Posttranslational modification, protein turnover, chaperones	uncharacterized protein LOC100810041 isoform X1 [Glycine max]
gene-LOC100814679	1666	2361	1528	434	482	617	26.794	39.4465	24.7428	7.61515	6.92691	8.6429	2.43983e-16	-1.89493	down	[G]	Carbohydrate transport and metabolism	Molecular Function: pectate lyase activity (GO:0030570);; Biological Process: pectin catabolic process (GO:0045490);; Molecular Function: metal ion binding (GO:0046872);;	K01728|2.3e-232|gmx:100814679|K01728 pectate lyase [EC:4.2.2.2] | (RefSeq) probable pectate lyase 5	Pentose and glucuronate interconversions (ko00040)	--	--	Pectate lyase	Probable pectate lyase 18 OS=Arabidopsis thaliana OX=3702 GN=At4g24780 PE=2 SV=2	G	Carbohydrate transport and metabolism	probable pectate lyase 5 [Glycine max]
gene-LOC100306253	429	229	181	78	68	62	16.0828	8.8879	6.82117	3.18285	2.25203	2.01841	2.44029e-07	-1.89384	down	--	--	Molecular Function: protein dimerization activity (GO:0046983);;	--	--	--	--	--	--	S	Function unknown	uncharacterized protein LOC100306253 [Glycine max]
gene-LOC100779001	715	560	594	172	163	180	7.58493	6.16686	6.342	1.98611	1.54088	1.66479	5.26112e-22	-1.89288	down	[R]	General function prediction only	Molecular Function: protein serine/threonine kinase activity (GO:0004674);; Molecular Function: ATP binding (GO:0005524);; Cellular Component: cytoplasm (GO:0005737);; Biological Process: regulation of mitotic cell cycle (GO:0007346);; Biological Process: signal transduction by protein phosphorylation (GO:0023014);; Biological Process: stress-activated protein kinase signaling cascade (GO:0031098…	K20606|0.0e+00|gmx:100779001|K20606 mitogen-activated protein kinase kinase kinase ANP1 [EC:2.7.11.25] | (RefSeq) mitogen-activated protein kinase kinase kinase NPK1	MAPK signaling pathway - plant (ko04016)	[T]	Signal transduction mechanisms	Protein kinase domain	Mitogen-activated protein kinase kinase kinase NPK1 OS=Nicotiana tabacum OX=4097 GN=NPK1 PE=1 SV=1	T	Signal transduction mechanisms	mitogen-activated protein kinase kinase kinase NPK1 [Glycine max]
gene-LOC100819102	1118	663	888	239	249	236	9.1956	5.66789	7.35341	2.14564	1.83025	1.69062	1.08006e-16	-1.8917	down	--		Molecular Function: protein kinase activity (GO:0004672);; Molecular Function: ATP binding (GO:0005524);; Cellular Component: integral component of membrane (GO:0016021);;	K20359|4.9e-120|eus:EUTSA_v10006389mg|K20359 PRA1 family protein 1 | (RefSeq) hypothetical protein	--	--	--	Protein tyrosine and serine/threonine kinase	Probably inactive leucine-rich repeat receptor-like protein kinase IMK2 OS=Arabidopsis thaliana OX=3702 GN=IMK2 PE=1 SV=1	T	Signal transduction mechanisms	probably inactive leucine-rich repeat receptor-like protein kinase IMK2 [Glycine max]
gene-LOC111605748	6903	7850	5012	1675	1684	2116	265.547	313.641	194.074	70.3516	57.9494	70.9426	3.2166e-18	-1.89121	down	--	--	--	--	--	--	--	--	--	--	--	uncharacterized protein LOC111605748 precursor [Glycine max]
gene-LOC100783250	5250	5558	4323	1330	1340	1578	122.456	134.642	101.504	33.8695	27.9559	32.0747	1.46442e-27	-1.88809	down	--	--	Molecular Function: C-8 sterol isomerase activity (GO:0000247);; Molecular Function: steroid delta-isomerase activity (GO:0004769);; Cellular Component: endoplasmic reticulum (GO:0005783);; Cellular Component: integral component of membrane (GO:0016021);; Biological Process: sterol biosynthetic process (GO:0016126);; Molecular Function: cholestenol delta-isomerase activity (GO:0047750);;	K01824|3.9e-122|gmx:100783250|K01824 cholestenol Delta-isomerase [EC:5.3.3.5] | (RefSeq) probable 3-beta-hydroxysteroid-Delta(8),Delta(7)-isomerase	Steroid biosynthesis (ko00100)	[I]	Lipid transport and metabolism	EXPERA (EXPanded EBP superfamily)	Probable 3-beta-hydroxysteroid-Delta(8),Delta(7)-isomerase OS=Arabidopsis thaliana OX=3702 GN=At1g20050 PE=2 SV=1	I	Lipid transport and metabolism	probable 3-beta-hydroxysteroid-Delta(8),Delta(7)-isomerase [Glycine max]
gene-LOC100787138	527	529	383	146	139	93	5.5595	5.77432	4.08386	1.6658	1.31075	0.848598	1.05051e-10	-1.88704	down	--	--	Molecular Function: DNA binding (GO:0003677);; Cellular Component: nucleus (GO:0005634);;	K14491|2.4e-08|ath:AT3G62670|K14491 two-component response regulator ARR-B family | (RefSeq) RR20; two-component response regulator	Plant hormone signal transduction (ko04075)	--	--	Myb-like DNA-binding domain	Myb family transcription factor MOF1 OS=Oryza sativa subsp. japonica OX=39947 GN=MOF1 PE=1 SV=1	K	Transcription	two-component response regulator ORR24 isoform X1 [Glycine max]
gene-LOC100499976	2805	2688	1797	481	793	758	68.6047	68.2722	44.2229	12.8431	17.3487	16.1542	3.34714e-15	-1.88292	down	--	--	Cellular Component: extracellular region (GO:0005576);; Cellular Component: cell wall (GO:0005618);; Biological Process: plant-type cell wall organization (GO:0009664);; Cellular Component: membrane (GO:0016020);;	K20628|8.3e-124|gab:108450287|K20628 expansin | (RefSeq) expansin-A8-like	--	--	--	Expansin C-terminal domain	Expansin-A8 OS=Arabidopsis thaliana OX=3702 GN=EXPA8 PE=2 SV=1	S	Function unknown	hypothetical protein GLYMA_11G160000 [Glycine max]
gene-LOC100819491	169	185	228	36	66	55	1.51169	1.71502	2.04562	0.350118	0.521692	0.424378	4.15889e-11	-1.88064	down	[T]	Signal transduction mechanisms	Molecular Function: voltage-gated potassium channel activity (GO:0005249);; Cellular Component: integral component of membrane (GO:0016021);; Biological Process: regulation of ion transmembrane transport (GO:0034765);;	K21867|0.0e+00|gmx:100819491|K21867 potassium channel | (RefSeq) potassium channel AKT1	--	[PT]	Inorganic ion transport and metabolism;; Signal transduction mechanisms	Ion transport protein	Potassium channel AKT1 OS=Arabidopsis thaliana OX=3702 GN=AKT1 PE=1 SV=2	--	--	potassium channel AKT1 [Glycine max]
gene-LOC100805574	1063	1811	1160	271	437	406	25.8392	45.7353	28.397	7.18656	9.50461	8.59525	1.3208e-12	-1.87937	down	--	--	Cellular Component: cellular_component (GO:0005575);; Cellular Component: membrane (GO:0016020);; Cellular Component: intrinsic component of membrane (GO:0031224);; Cellular Component: anchored component of membrane (GO:0031225);; Cellular Component: membrane part (GO:0044425);;	--	--	--	--	--	--	S	Function unknown	classical arabinogalactan protein 9 [Glycine max]
gene-LOC100808883	1158	718	998	224	292	283	13.0142	8.37996	11.2897	2.74794	2.93486	2.76496	2.45043e-19	-1.87932	down	--	--	--	--	--	--	--	Plant protein of unknown function (DUF936)	--	S	Function unknown	uncharacterized protein LOC100808883 [Glycine max]
gene-LOC100527618	163	119	159	23	41	53	4.94449	3.74907	4.87613	0.753016	1.10442	1.39951	1.08758e-08	-1.87432	down	--	--	--	--	--	--	--	--	--	--	--	uncharacterized protein LOC100527618 precursor [Glycine max]
gene-LOC100802091	355	462	414	102	127	115	8.67325	11.7207	10.1799	2.70826	2.76581	2.43792	1.83272e-17	-1.87071	down	--	--	Molecular Function: phosphatidylinositol transporter activity (GO:0008526);;	K14399|5.0e-34|csl:COCSUDRAFT_47181|K14399 polyribonucleotide 5'-hydroxyl-kinase [EC:2.7.1.78] | (RefSeq) Clp1-domain-containing protein	mRNA surveillance pathway (ko03015)	[I]	Lipid transport and metabolism	CRAL/TRIO domain	Patellin-4 OS=Arabidopsis thaliana OX=3702 GN=PATL4 PE=1 SV=2	I	Lipid transport and metabolism	hypothetical protein GLYMA_06G105500 [Glycine max]
gene-LOC100789048	4162	4432	3895	909	1359	1323	27.2196	30.1918	25.6282	6.47777	7.98084	7.51557	5.19798e-31	-1.87065	down	--	--	Molecular Function: microtubule motor activity (GO:0003777);; Molecular Function: ATP binding (GO:0005524);; Biological Process: microtubule-based movement (GO:0007018);; Molecular Function: microtubule binding (GO:0008017);;	K18806|3.3e-86|mis:MICPUN_63076|K18806 kinesin family member 7 | (RefSeq) predicted protein	--	[Z]	Cytoskeleton	Kinesin motor domain	Kinesin-like protein KIN-4A OS=Gossypium hirsutum OX=3635 GN=KIN4A PE=2 SV=1	Z	Cytoskeleton	kinesin-like protein KIN-4A isoform X1 [Glycine max]
gene-LOC100806333	2026	2231	1403	430	564	600	28.7596	33.0826	20.07	6.64651	7.15839	7.43315	1.83277e-16	-1.87009	down	[G]	Carbohydrate transport and metabolism	Cellular Component: integral component of membrane (GO:0016021);; Molecular Function: transmembrane transporter activity (GO:0022857);;	K12818|1.2e-83|smo:SELMODRAFT_429199|K12818 ATP-dependent RNA helicase DHX8/PRP22 [EC:3.6.4.13] | (RefSeq) hypothetical protein	Spliceosome (ko03040)	[R]	General function prediction only	Major Facilitator Superfamily	Protein ZINC INDUCED FACILITATOR-LIKE 1 OS=Arabidopsis thaliana OX=3702 GN=ZIFL1 PE=2 SV=1	S	Function unknown	protein ZINC INDUCED FACILITATOR-LIKE 1 isoform X1 [Glycine max]
gene-LOC100808130	161	176	130	42	38	45	2.04656	2.31901	1.65321	0.570402	0.422087	0.496348	8.63673e-10	-1.86784	down	--	--	Cellular Component: nucleus (GO:0005634);; Biological Process: stomatal complex development (GO:0010374);; Biological Process: positive regulation of transcription, DNA-templated (GO:0045893);; Molecular Function: protein dimerization activity (GO:0046983);;	K20558|1.3e-183|gmx:100808130|K20558 transcription factor SPEECHLESS | (RefSeq) transcription factor SPEECHLESS	MAPK signaling pathway - plant (ko04016)	--	--	Helix-loop-helix DNA-binding domain	Transcription factor SPEECHLESS OS=Arabidopsis thaliana OX=3702 GN=SPCH PE=1 SV=1	K	Transcription	transcription factor SPEECHLESS [Glycine max]
gene-LOC100778681	176	171	67	30	24	46	4.45814	4.50018	1.70376	0.820652	0.541522	1.01126	2.13269e-05	-1.86447	down	[S]	Function unknown	Cellular Component: integral component of membrane (GO:0016021);;	K22736|7.0e-08|obr:102720070|K22736 vacuolar iron transporter family protein | (RefSeq) vacuolar iron transporter homolog 3-like	--	--	--	Protein of unknown function, DUF599	--	S	Function unknown	uncharacterized protein LOC100778681 [Glycine max]
gene-LOC100527769	359	341	210	65	93	91	13.4567	13.2955	7.92396	2.66468	3.10026	2.96577	3.6283e-10	-1.86036	down	--	--	Molecular Function: fatty acid binding (GO:0005504);; Biological Process: systemic acquired resistance (GO:0009627);;	--	--	--	--	Probable lipid transfer	--	S	Function unknown	uncharacterized protein LOC100527769 [Glycine max]
gene-LOC100814817	840	578	703	219	182	183	13.7051	9.79849	11.553	3.89444	2.64869	2.6034	1.53603e-15	-1.8601	down	--	--	Biological Process: protein localization (GO:0008104);; Biological Process: protein transport (GO:0015031);;	K19476|8.9e-235|gmx:100814817|K19476 vacuolar protein sorting-associated protein IST1 | (RefSeq) IST1-like protein	Endocytosis (ko04144)	[Z]	Cytoskeleton	Regulator of Vps4 activity in the MVB pathway	--	Z	Cytoskeleton	IST1-like protein [Glycine max]
gene-LOC100797029	114	111	113	15	27	46	2.30992	2.34443	2.31559	0.322581	0.481321	0.811739	8.31981e-07	-1.85958	down	--	--	Molecular Function: zinc ion binding (GO:0008270);; Cellular Component: integral component of membrane (GO:0016021);;	K10661|2.9e-06|psom:113287115|K10661 E3 ubiquitin-protein ligase MARCH6 [EC:2.3.2.27] | (RefSeq) probable E3 ubiquitin ligase SUD1 isoform X1	Protein processing in endoplasmic reticulum (ko04141)	[A]	RNA processing and modification	Protein of unknown function (DUF3675)	Probable E3 ubiquitin ligase SUD1 OS=Arabidopsis thaliana OX=3702 GN=SUD1 PE=1 SV=1	A	RNA processing and modification	uncharacterized protein LOC100797029 [Glycine max]
gene-LOC100797243	396	303	295	103	88	79	5.44194	4.32311	4.06899	1.53886	1.07053	0.934412	4.35304e-12	-1.85889	down	--	--	Cellular Component: spindle (GO:0005819);; Cellular Component: microtubule (GO:0005874);; Biological Process: activation of protein kinase activity (GO:0032147);; Biological Process: regulation of mitotic spindle organization (GO:0060236);;	K16812|8.6e-21|atr:18448126|K16812 targeting protein for Xklp2 | (RefSeq) protein TPX2	--	--	--	Targeting protein for Xklp2 (TPX2) domain	--	S	Function unknown	uncharacterized protein LOC100797243 [Glycine max]
gene-LOC100808830	303	599	438	88	144	135	8.10523	16.6781	11.8117	2.56662	3.44665	3.14706	1.20306e-09	-1.85693	down	--	--	Cellular Component: extracellular region (GO:0005576);; Biological Process: defense response (GO:0006952);;	K12173|2.1e-34|gmx:100794341|K12173 BRCA1-A complex subunit BRE | (RefSeq) BRISC and BRCA1-A complex member 2	Homologous recombination (ko03440)	--	--	Thaumatin family	Pathogenesis-related protein 5 OS=Arabidopsis thaliana OX=3702 GN=At1g75040 PE=1 SV=1	S	Function unknown	pathogenesis-related protein 5 [Glycine max]
gene-LOC100816016	2083	1542	1715	432	560	545	41.7992	32.1926	34.6883	9.41001	10.011	9.5091	5.63673e-29	-1.85492	down	--	--	Molecular Function: SNAP receptor activity (GO:0005484);; Biological Process: intracellular protein transport (GO:0006886);; Cellular Component: integral component of membrane (GO:0016021);; Biological Process: vesicle-mediated transport (GO:0016192);;	K08486|1.5e-170|gmx:100816016|K08486 syntaxin 1B/2/3 | (RefSeq) syntaxin-related protein KNOLLE	SNARE interactions in vesicular transport (ko04130)	[U]	Intracellular trafficking, secretion, and vesicular transport	Syntaxin	Syntaxin-related protein KNOLLE OS=Arabidopsis thaliana OX=3702 GN=KN PE=1 SV=1	U	Intracellular trafficking, secretion, and vesicular transport	syntaxin-related protein KNOLLE [Glycine max]
gene-LOC100137082	131	53	77	6	18	34	3.60824	1.51083	2.13558	0.167172	0.44266	0.812557	0.000267819	-1.85471	down	[M]	Cell wall/membrane/envelope biogenesis	Molecular Function: oxidoreductase activity (GO:0016491);; Molecular Function: oxidoreductase activity, acting on the CH-OH group of donors, NAD or NADP as acceptor (GO:0016616);;	K09753|6.9e-75|psom:113329997|K09753 cinnamoyl-CoA reductase [EC:1.2.1.44] | (RefSeq) cinnamoyl-CoA reductase 1-like	Phenylpropanoid biosynthesis (ko00940)	[V]	Defense mechanisms	NAD dependent epimerase/dehydratase family	Phenylacetaldehyde reductase OS=Rosa hybrid cultivar OX=128735 GN=PAR PE=1 SV=1	V	Defense mechanisms	cinnamoyl-CoA reductase 1-like [Glycine soja]
gene-LOC100791566	205	221	149	63	51	33	5.20761	6.20879	3.7159	1.77229	1.23346	0.685217	3.07042e-07	-1.85245	down	[K]	Transcription	Molecular Function: GTPase activity (GO:0003924);; Molecular Function: GTP binding (GO:0005525);; Cellular Component: nucleus (GO:0005634);; Cellular Component: cytoplasm (GO:0005737);; Cellular Component: cytoskeleton (GO:0005856);; Cellular Component: plasma membrane (GO:0005886);; Cellular Component: cell cortex (GO:0005938);; Biological Process: actin filament organization (GO:0007015);; Biol…	K04392|1.2e-114|ccaj:109808481|K04392 Ras-related C3 botulinum toxin substrate 1 | (RefSeq) rac-like GTP-binding protein ARAC8	Phagosome (ko04145)	[R]	General function prediction only	Ras family	Rac-like GTP-binding protein 3 OS=Oryza sativa subsp. japonica OX=39947 GN=RAC3 PE=2 SV=1	S	Function unknown	rho-related GTPase isoform X1 [Glycine max]
gene-LOC100778821	232	243	286	47	51	109	3.56826	3.88589	4.43464	0.791632	0.69579	1.46074	6.66948e-09	-1.85214	down	[P]	Inorganic ion transport and metabolism	Biological Process: cellular calcium ion homeostasis (GO:0006874);; Cellular Component: plant-type vacuole membrane (GO:0009705);; Molecular Function: calcium:proton antiporter activity (GO:0015369);; Cellular Component: integral component of membrane (GO:0016021);; Biological Process: calcium ion transmembrane transport (GO:0070588);;	K07300|1.6e-239|gmx:100778821|K07300 Ca2+:H+ antiporter | (RefSeq) vacuolar cation/proton exchanger 3	--	[P]	Inorganic ion transport and metabolism	Sodium/calcium exchanger protein	Vacuolar cation/proton exchanger 3 OS=Arabidopsis thaliana OX=3702 GN=CAX3 PE=1 SV=1	P	Inorganic ion transport and metabolism	vacuolar cation/proton exchanger 3 [Glycine max]
gene-LOC100777829	73	121	67	18	28	19	0.801924	1.38844	0.740479	0.215144	0.278421	0.175341	9.45359e-06	-1.8504	down	--	--	Cellular Component: integral component of membrane (GO:0016021);; Biological Process: protein ubiquitination (GO:0016567);;	K19038|4.6e-23|atr:18442224|K19038 E3 ubiquitin-protein ligase ATL41 [EC:2.3.2.27] | (RefSeq) RING-H2 finger protein ATL2	--	[O]	Posttranslational modification, protein turnover, chaperones	Ring finger domain	RING-H2 finger protein ATL5 OS=Arabidopsis thaliana OX=3702 GN=ATL5 PE=2 SV=1	O	Posttranslational modification, protein turnover, chaperones	RING-H2 finger protein ATL63 [Glycine max]
gene-LOC100779100	1611	1028	1531	362	449	364	25.5263	16.919	24.4213	6.2567	6.36144	5.02405	1.66451e-18	-1.85004	down	--	--	Cellular Component: cellular_component (GO:0005575);; Cellular Component: intracellular (GO:0005622);; Cellular Component: cell (GO:0005623);; Cellular Component: nucleus (GO:0005634);; Cellular Component: cytoplasm (GO:0005737);; Cellular Component: cytosol (GO:0005829);; Cellular Component: plasma membrane (GO:0005886);; Cellular Component: membrane (GO:0016020);; Cellular Component: organelle …	K19996|3.3e-118|vvi:100258306|K19996 phosphatidylinositol transfer protein SFH5 | (RefSeq) patellin-4	--	[I]	Lipid transport and metabolism	CRAL/TRIO domain	Patellin-4 OS=Arabidopsis thaliana OX=3702 GN=PATL4 PE=1 SV=2	I	Lipid transport and metabolism	patellin-4-like [Glycine max]
gene-LOC102667525	862	967	591	148	229	305	26.5846	30.9753	18.3536	4.97675	6.30548	8.19912	5.06745e-11	-1.8483	down	--	--	--	K13206|1.4e-16|ghi:107902778|K13206 coiled-coil domain-containing protein 55 | (RefSeq) LOW QUALITY PROTEIN: nuclear speckle splicing regulatory protein 1	--	--	--	--	Protein GL2-INTERACTING REPRESSOR 1 OS=Arabidopsis thaliana OX=3702 GN=GIR1 PE=1 SV=1	--	--	uncharacterized protein LOC102667525 [Glycine max]
gene-LOC100795945	239	257	294	78	48	89	6.48696	7.27382	8.39306	2.28546	1.21754	2.07271	2.59128e-10	-1.84515	down	--	--	Cellular Component: cellular_component (GO:0005575);; Cellular Component: intracellular (GO:0005622);; Cellular Component: cell (GO:0005623);; Cellular Component: cytoplasm (GO:0005737);; Biological Process: response to stress (GO:0006950);; Biological Process: biological_process (GO:0008150);; Biological Process: response to temperature stimulus (GO:0009266);; Biological Process: response to col…	--	--	--	--	--	Rhodanese-like domain-containing protein 10 OS=Arabidopsis thaliana OX=3702 GN=STR10 PE=2 SV=1	S	Function unknown	rhodanese-like domain-containing protein 10 isoform X1 [Glycine max]
gene-LOC100803057	72	97	222	33	39	11	1.02956	1.43324	3.18517	0.511134	0.494214	0.136627	0.000251235	-1.8441	down	--	--	Molecular Function: beta-glucuronidase activity (GO:0004566);; Cellular Component: plant-type cell wall (GO:0009505);; Cellular Component: membrane (GO:0016020);;	K07964|7.7e-310|gmx:100803057|K07964 heparanase [EC:3.2.1.166] | (RefSeq) heparanase-like protein 2	Glycosaminoglycan degradation (ko00531)	--	--	Glycosyl hydrolase family 79, N-terminal domain	Heparanase-like protein 2 OS=Arabidopsis thaliana OX=3702 GN=At5g61250 PE=2 SV=1	S	Function unknown	heparanase-like protein 2 [Glycine max]
gene-LOC100796327	174	135	133	31	57	29	2.9689	2.3869	2.29001	0.579507	0.866501	0.424734	1.22863e-07	-1.84344	down	[GI]	Carbohydrate transport and metabolism;; Lipid transport and metabolism	Molecular Function: pectinesterase activity (GO:0030599);; Biological Process: cell wall modification (GO:0042545);; Molecular Function: aspartyl esterase activity (GO:0045330);; Biological Process: pectin catabolic process (GO:0045490);; Molecular Function: carboxylic ester hydrolase activity (GO:0052689);;	K01051|1.1e-84|ppp:112290030|K01051 pectinesterase [EC:3.1.1.11] | (RefSeq) probable pectinesterase 53	Pentose and glucuronate interconversions (ko00040)	--	--	Pectinesterase	Probable pectinesterase 68 OS=Arabidopsis thaliana OX=3702 GN=PME68 PE=2 SV=1	G	Carbohydrate transport and metabolism	probable pectinesterase 68 [Glycine max]
gene-LOC100782110	2795	4028	2712	827	965	942	53.1071	78.3121	51.883	16.5199	16.2893	15.7593	7.61923e-18	-1.84333	down	--	--	Molecular Function: calcium ion binding (GO:0005509);; Molecular Function: calcium-dependent phospholipid binding (GO:0005544);; Cellular Component: cytoplasm (GO:0005737);;	K17098|1.4e-173|gmx:100782110|K17098 annexin D | (RefSeq) annexin-like protein RJ4 isoform X1	--	[U]	Intracellular trafficking, secretion, and vesicular transport	Annexin	Annexin-like protein RJ4 OS=Fragaria ananassa OX=3747 PE=2 SV=2	U	Intracellular trafficking, secretion, and vesicular transport	annexin-like protein RJ4 isoform X1 [Glycine max]
gene-LOC100305474	64	133	200	15	30	50	1.85047	4.0052	5.83121	0.443498	0.758425	1.24232	8.01704e-05	-1.83916	down	--	--	Molecular Function: enzyme inhibitor activity (GO:0004857);;	K01051|1.1e-06|pda:103696168|K01051 pectinesterase [EC:3.1.1.11] | (RefSeq) pectinesterase-like	Pentose and glucuronate interconversions (ko00040)	--	--	Plant invertase/pectin methylesterase inhibitor	--	S	Function unknown	putative invertase inhibitor precursor [Glycine max]
gene-LOC100306012	671	405	508	133	156	161	19.3331	12.0941	14.7116	4.16555	3.99858	4.02448	5.61827e-15	-1.83356	down	--	--	Cellular Component: integral component of membrane (GO:0016021);;	--	--	--	--	--	--	--	--	uncharacterized protein LOC100306012 [Glycine max]
gene-LOC100802344	353	604	812	126	123	231	5.13019	9.13149	11.9073	1.99195	1.60152	2.92454	3.86322e-08	-1.83289	down	[P]	Inorganic ion transport and metabolism	Biological Process: cellular calcium ion homeostasis (GO:0006874);; Cellular Component: plant-type vacuole membrane (GO:0009705);; Molecular Function: calcium:proton antiporter activity (GO:0015369);; Cellular Component: integral component of membrane (GO:0016021);; Biological Process: calcium ion transmembrane transport (GO:0070588);;	K07300|8.0e-247|gmx:100802344|K07300 Ca2+:H+ antiporter | (RefSeq) vacuolar cation/proton exchanger 3	--	[P]	Inorganic ion transport and metabolism	Sodium/calcium exchanger protein	Vacuolar cation/proton exchanger 3 OS=Arabidopsis thaliana OX=3702 GN=CAX3 PE=1 SV=1	P	Inorganic ion transport and metabolism	vacuolar cation/proton exchanger 3 [Glycine max]
gene-LOC100809450	1776	1009	1409	336	497	351	26.3438	15.5389	21.0419	5.44329	6.59344	4.52602	8.82727e-14	-1.83276	down	--	--	Cellular Component: cellular_component (GO:0005575);; Cellular Component: intracellular (GO:0005622);; Cellular Component: cell (GO:0005623);; Cellular Component: nucleus (GO:0005634);; Cellular Component: cytoplasm (GO:0005737);; Cellular Component: cytosol (GO:0005829);; Cellular Component: plasma membrane (GO:0005886);; Cellular Component: membrane (GO:0016020);; Cellular Component: organelle …	K19996|3.6e-117|vvi:100258306|K19996 phosphatidylinositol transfer protein SFH5 | (RefSeq) patellin-4	--	[I]	Lipid transport and metabolism	CRAL/TRIO domain	Patellin-4 OS=Arabidopsis thaliana OX=3702 GN=PATL4 PE=1 SV=2	I	Lipid transport and metabolism	patellin-4 [Glycine max]
gene-LOC100816078	10119	11595	7719	2712	2595	3198	194.917	231.969	149.682	57.0338	44.7176	53.6835	1.58561e-18	-1.83268	down	[IR]	Lipid transport and metabolism;; General function prediction only	Molecular Function: hydrolase activity, acting on ester bonds (GO:0016788);; Molecular Function: 9,9'-dicis-carotene:quinone oxidoreductase activity (GO:0052886);; Molecular Function: 7,9,9'-tricis-neurosporene:quinone oxidoreductase activity (GO:0052887);;	K00679|6.8e-50|cic:CICLE_v10027727mg|K00679 phospholipid:diacylglycerol acyltransferase [EC:2.3.1.158] | (RefSeq) hypothetical protein	Glycerolipid metabolism (ko00561)	--	--	GDSL-like Lipase/Acylhydrolase	GDSL esterase/lipase At5g33370 OS=Arabidopsis thaliana OX=3702 GN=At5g33370 PE=2 SV=1	I	Lipid transport and metabolism	GDSL esterase/lipase At5g33370 [Glycine max]
gene-LOC100306307	2367	1674	2226	568	483	749	63.8529	46.9055	60.4456	16.708	11.6587	17.5956	1.66212e-18	-1.83051	down	--	--	--	K11855|3.7e-16|bvg:104906049|K11855 ubiquitin carboxyl-terminal hydrolase 36/42 [EC:3.4.19.12] | (RefSeq) ubiquitin carboxyl-terminal hydrolase 36	--	--	--	Hydrophobic seed protein	14 kDa proline-rich protein DC2.15 OS=Daucus carota OX=4039 PE=2 SV=1	S	Function unknown	AAI_LTSS superfamily protein precursor [Glycine max]
gene-LOC100810475	2467	2379	1853	558	647	765	40.0688	40.1356	30.2983	9.89055	9.39392	10.8261	6.71415e-23	-1.82479	down	[I]	Lipid transport and metabolism	Molecular Function: enoyl-[acyl-carrier-protein] reductase (NADH) activity (GO:0004318);; Biological Process: fatty acid biosynthetic process (GO:0006633);;	K00208|1.5e-217|gmx:100810475|K00208 enoyl-[acyl-carrier protein] reductase I [EC:1.3.1.9 1.3.1.10] | (RefSeq) enoyl-[acyl-carrier-protein] reductase [NADH] 2, chloroplastic	Fatty acid biosynthesis (ko00061);; Biotin metabolism (ko00780);; Fatty acid metabolism (ko01212)	[R]	General function prediction only	Enoyl-(Acyl carrier protein) reductase	Enoyl-[acyl-carrier-protein] reductase [NADH], chloroplastic OS=Arabidopsis thaliana OX=3702 GN=MOD1 PE=1 SV=1	Q	Secondary metabolites biosynthesis, transport and catabolism	enoyl-[acyl-carrier-protein] reductase [NADH] 2, chloroplastic [Glycine max]
gene-LOC100818215	4615	3150	2869	973	1083	1004	182.262	129.207	114.048	41.9472	38.2543	34.5509	4.10558e-17	-1.82459	down	--	--	Cellular Component: nucleosome (GO:0000786);; Molecular Function: DNA binding (GO:0003677);; Cellular Component: nucleus (GO:0005634);; Molecular Function: protein heterodimerization activity (GO:0046982);;	K11251|8.4e-73|gmx:100818215|K11251 histone H2A | (RefSeq) histone H2AX	--	[B]	Chromatin structure and dynamics	C-terminus of histone H2A	Probable histone H2AXa OS=Arabidopsis thaliana OX=3702 GN=At1g08880 PE=1 SV=1	B	Chromatin structure and dynamics	histone H2AX [Glycine max]
gene-LOC100776970	1352	864	1035	334	300	287	12.6376	8.38288	9.73655	3.40241	2.50514	2.33762	2.72887e-15	-1.82385	down	--	--	--	--	--	--	--	--	--	--	--	trichohyalin [Glycine max]
gene-LOC100305787	2192	1654	2021	522	608	595	85.0299	66.6386	78.9516	22.1195	21.1059	20.0935	4.77367e-33	-1.82343	down	--	--	Molecular Function: electron carrier activity (GO:0009055);; Cellular Component: integral component of membrane (GO:0016021);; Cellular Component: anchored component of plasma membrane (GO:0046658);;	--	--	--	--	Plastocyanin-like domain	Early nodulin-like protein 1 OS=Arabidopsis thaliana OX=3702 GN=At2g25060 PE=2 SV=2	S	Function unknown	uncharacterized protein LOC100305787 precursor [Glycine max]
gene-LOC100796053	245	302	428	55	117	100	3.44945	4.39704	6.14208	0.822417	1.44852	1.20315	2.90159e-09	-1.82297	down	--	--	Molecular Function: aspartic-type endopeptidase activity (GO:0004190);; Biological Process: proteolysis (GO:0006508);; Biological Process: lipid metabolic process (GO:0006629);; Biological Process: protein catabolic process (GO:0030163);;	K08245|3.3e-302|gmx:100796053|K08245 phytepsin [EC:3.4.23.40] | (RefSeq) cyprosin	--	[O]	Posttranslational modification, protein turnover, chaperones	Eukaryotic aspartyl protease	Aspartic proteinase oryzasin-1 OS=Oryza sativa subsp. japonica OX=39947 GN=Os05g0567100 PE=2 SV=2	O	Posttranslational modification, protein turnover, chaperones	cyprosin [Glycine max]
gene-LOC100788976	40	35	82	18	6	6	0.548815	0.4884	1.1253	0.263649	0.067906	0.071621	0.000936786	-1.82234	down	--	--	Molecular Function: transcription regulatory region sequence-specific DNA binding (GO:0000976);; Molecular Function: transcription factor activity, sequence-specific DNA binding (GO:0003700);; Cellular Component: nucleus (GO:0005634);; Biological Process: regulation of stomatal movement (GO:0010119);; Biological Process: cell differentiation (GO:0030154);; Molecular Function: sequence-specific DN…	K09422|4.1e-248|gmx:100788976|K09422 transcription factor MYB, plant | (RefSeq) transcription factor MYB61	--	[K]	Transcription	Myb-like DNA-binding domain	Transcription factor MYB61 OS=Arabidopsis thaliana OX=3702 GN=MYB61 PE=2 SV=1	--	--	transcription factor MYB61 [Glycine max]
gene-LOC547541	678	461	612	161	189	151	23.7185	16.744	21.5206	6.14927	5.89028	4.58957	2.30732e-16	-1.82228	down	--	--	Biological Process: defense response (GO:0006952);;	--	--	--	--	Pathogenesis-related protein Bet v 1 family	Kirola OS=Actinidia deliciosa OX=3627 PE=1 SV=1	--	--	SRPBCC domain-containing protein [Glycine max]
gene-LOC100816816	1972	2454	2167	572	662	716	37.6441	48.6619	41.6441	11.9263	11.2988	11.9079	4.47472e-30	-1.82224	down	[IR]	Lipid transport and metabolism;; General function prediction only	Molecular Function: hydrolase activity, acting on ester bonds (GO:0016788);;	K00679|7.0e-55|cic:CICLE_v10027727mg|K00679 phospholipid:diacylglycerol acyltransferase [EC:2.3.1.158] | (RefSeq) hypothetical protein	Glycerolipid metabolism (ko00561)	--	--	GDSL-like Lipase/Acylhydrolase	GDSL esterase/lipase At5g33370 OS=Arabidopsis thaliana OX=3702 GN=At5g33370 PE=2 SV=1	I	Lipid transport and metabolism	GDSL esterase/lipase At5g33370 [Glycine max]
gene-LOC102662555	2792	2881	2549	749	705	969	88.2906	94.6014	81.1295	25.8443	19.9459	26.6927	2.21313e-26	-1.82067	down	--	--	--	--	--	--	--	--	--	--	--	keratin, type II cytoskeletal 2 epidermal-like [Glycine max]
gene-LOC100798738	233	196	162	44	66	57	7.06782	6.13348	4.95959	1.44007	1.74813	1.47571	2.29713e-10	-1.81733	down	--	--	Biological Process: regulation of mitotic cell cycle (GO:0007346);;	--	--	--	--	--	--	--	--	protein PATRONUS 2 [Glycine max]
gene-LOC100779955	1258	771	894	243	324	277	15.1925	9.66699	10.8635	3.19397	3.49542	2.90911	1.24662e-15	-1.81682	down	--	--	Molecular Function: microtubule motor activity (GO:0003777);; Cellular Component: kinesin complex (GO:0005871);; Cellular Component: microtubule (GO:0005874);; Biological Process: microtubule-based movement (GO:0007018);; Molecular Function: microtubule binding (GO:0008017);; Molecular Function: ATPase activity (GO:0016887);;	--	--	[Z]	Cytoskeleton	--	Kinesin-like protein KIN-4C OS=Arabidopsis thaliana OX=3702 GN=KIN4C PE=2 SV=2	Z	Cytoskeleton	kinesin-like protein KIN-4C [Glycine max]
gene-LOC100799882	2007	2275	1486	541	564	572	18.8694	22.193	14.0537	5.54366	4.74444	4.68175	9.47973e-17	-1.81651	down	[I]	Lipid transport and metabolism	Biological Process: lipid metabolic process (GO:0006629);; Molecular Function: glycerophosphodiester phosphodiesterase activity (GO:0008889);;	K01126|7.5e-21|vvi:100260480|K01126 glycerophosphoryl diester phosphodiesterase [EC:3.1.4.46] | (RefSeq) glycerophosphodiester phosphodiesterase GDPD6	Glycerophospholipid metabolism (ko00564)	[C]	Energy production and conversion	Glycerophosphoryl diester phosphodiesterase family	Glycerophosphodiester phosphodiesterase GDPDL3 OS=Arabidopsis thaliana OX=3702 GN=GDPDL3 PE=2 SV=3	C	Energy production and conversion	glycerophosphodiester phosphodiesterase GDPDL3 isoform X1 [Glycine max]
gene-LOC100775206	1321	755	988	305	344	191	9.64025	5.74163	7.31782	2.42612	2.24288	1.21375	1.19724e-09	-1.81564	down	--	--	Molecular Function: microtubule motor activity (GO:0003777);; Molecular Function: ATP binding (GO:0005524);; Cellular Component: kinesin complex (GO:0005871);; Cellular Component: microtubule (GO:0005874);; Biological Process: microtubule-based movement (GO:0007018);; Molecular Function: microtubule binding (GO:0008017);; Molecular Function: ATPase activity (GO:0016887);;	K11498|0.0e+00|gmx:100775206|K11498 centromeric protein E | (RefSeq) kinesin-like protein NACK1	--	[Z]	Cytoskeleton	Kinesin motor domain	Kinesin-like protein NACK1 OS=Nicotiana tabacum OX=4097 GN=NACK1 PE=1 SV=1	Z	Cytoskeleton	kinesin-like protein NACK1 [Glycine max]
gene-LOC100809659	94	123	127	32	31	31	1.53504	2.09722	2.10709	0.57108	0.451185	0.441341	2.66306e-08	-1.81447	down	--	--	Cellular Component: integral component of membrane (GO:0016021);; Biological Process: transmembrane transport (GO:0055085);;	K24139|1.8e-218|gmx:100809659|K24139 auxin efflux carrier family protein | (RefSeq) protein PIN-LIKES 3	--	[S]	Function unknown	Membrane transport protein	Protein PIN-LIKES 3 OS=Arabidopsis thaliana OX=3702 GN=PILS3 PE=2 SV=1	S	Function unknown	protein PIN-LIKES 3 [Glycine max]
gene-LOC102663430	1606	1128	1170	378	380	376	41.0517	29.939	30.1052	10.5387	8.67638	8.36515	4.30384e-19	-1.81389	down	--	--	--	--	--	--	--	--	--	L	Replication, recombination and repair	lysine-rich arabinogalactan protein 19 [Glycine max]
gene-LOC100500547	175	229	205	59	42	69	4.42206	6.06927	5.24957	1.63162	0.985621	1.53891	1.26748e-09	-1.81317	down	[O]	Posttranslational modification, protein turnover, chaperones	Molecular Function: peptidyl-prolyl cis-trans isomerase activity (GO:0003755);;	K01802|2.4e-121|gmx:100500547|K01802 peptidylprolyl isomerase [EC:5.2.1.8] | (RefSeq) FK506-binding protein 16-2-like protein	--	--	--	FKBP-type peptidyl-prolyl cis-trans isomerase	Photosynthetic NDH subunit of lumenal location 4, chloroplastic OS=Arabidopsis thaliana OX=3702 GN=PNSL4 PE=1 SV=1	O	Posttranslational modification, protein turnover, chaperones	photosynthetic NDH subunit of lumenal location 4-like [Glycine max]
gene-LOC100781089	230	210	182	66	56	52	2.33382	2.21467	1.86455	0.730666	0.510049	0.459711	2.21161e-10	-1.81068	down	--	--	Molecular Function: catalytic activity (GO:0003824);; Biological Process: carbohydrate metabolic process (GO:0005975);; Molecular Function: carbohydrate binding (GO:0030246);;	K18195|0.0e+00|gmx:100781089|K18195 rhamnogalacturonan endolyase [EC:4.2.2.23] | (RefSeq) uncharacterized protein LOC100781089	--	--	--	Rhamnogalacturonate lyase family	--	S	Function unknown	uncharacterized protein LOC100781089 [Glycine max]
gene-LOC102664101	1370	815	1202	280	399	298	35.5251	21.9421	31.3802	7.92115	9.23596	6.72142	1.00316e-14	-1.80917	down	--	--	--	--	--	--	--	--	--	L	Replication, recombination and repair	classical arabinogalactan protein 4 [Glycine max]
gene-LOC100776020	414	237	191	76	70	84	12.9818	8.02829	6.10407	2.67517	2.02912	2.33598	8.90749e-08	-1.80809	down	--	--	Biological Process: phosphorelay signal transduction system (GO:0000160);; Cellular Component: nucleus (GO:0005634);; Cellular Component: cytoplasm (GO:0005737);; Biological Process: cytokinin-activated signaling pathway (GO:0009736);; Molecular Function: histidine phosphotransfer kinase activity (GO:0009927);; Biological Process: phosphorylation (GO:0016310);; Molecular Function: protein histidi…	K14490|1.7e-73|gmx:100776020|K14490 histidine-containing phosphotransfer peotein | (RefSeq) histidine-containing phosphotransfer protein 1 isoform X4	Plant hormone signal transduction (ko04075)	[T]	Signal transduction mechanisms	Hpt domain	Histidine-containing phosphotransfer protein 1 OS=Arabidopsis thaliana OX=3702 GN=AHP1 PE=1 SV=1	T	Signal transduction mechanisms	histidine-containing phosphotransfer protein 1 isoform X1 [Glycine max]
gene-LOC100796695	293	195	209	65	71	61	5.77483	3.99132	4.14623	1.38318	1.24447	1.05004	1.14493e-10	-1.80511	down	--	--	--	--	--	--	--	--	--	--	--	uncharacterized protein LOC100796695 [Glycine max]
gene-LOC100809971	2904	3732	2691	991	779	935	39.1195	52.2092	36.4839	14.5694	9.38294	10.9732	1.45513e-15	-1.80477	down	[DPM]	Cell cycle control, cell division, chromosome partitioning;; Inorganic ion transport and metabolism;; Cell wall/membrane/envelope biogenesis	Molecular Function: copper ion binding (GO:0005507);; Molecular Function: L-ascorbate oxidase activity (GO:0008447);;	K19791|1.4e-274|gmx:100782355|K19791 iron transport multicopper oxidase | (RefSeq) L-ascorbate oxidase homolog	--	[Q]	Secondary metabolites biosynthesis, transport and catabolism	Multicopper oxidase	L-ascorbate oxidase homolog OS=Nicotiana tabacum OX=4097 PE=2 SV=1	Q	Secondary metabolites biosynthesis, transport and catabolism	L-ascorbate oxidase homolog [Glycine max]
gene-LOC100791481	581	343	334	124	102	127	7.79237	4.81332	4.51147	1.8013	1.22167	1.47709	8.01463e-10	-1.80331	down	[R]	General function prediction only	Cellular Component: nucleus (GO:0005634);; Cellular Component: integral component of membrane (GO:0016021);; Molecular Function: histone-lysine N-methyltransferase activity (GO:0018024);;	K11423|7.9e-116|bdi:100834519|K11423 [histone H3]-dimethyl-L-lysine36 N-methyltransferase [EC:2.1.1.358] | (RefSeq) histone-lysine N-methyltransferase ASHR3 isoform X1	Lysine degradation (ko00310)	[K]	Transcription	SET domain	Histone-lysine N-methyltransferase ASHR3 OS=Arabidopsis thaliana OX=3702 GN=ASHR3 PE=1 SV=1	K	Transcription	histone-lysine N-methyltransferase ASHR3 isoform X1 [Glycine max]
gene-LOC100818948	101	162	74	23	29	37	1.54803	2.15967	0.98638	0.292161	0.300045	0.392106	9.57498e-06	-1.80249	down	--	--	Molecular Function: hydrolase activity, hydrolyzing O-glycosyl compounds (GO:0004553);; Biological Process: carbohydrate metabolic process (GO:0005975);; Cellular Component: anchored component of plasma membrane (GO:0046658);;	K19891|9.0e-69|ppp:112294008|K19891 glucan endo-1,3-beta-glucosidase 1/2/3 [EC:3.2.1.39] | (RefSeq) glucan endo-1,3-beta-glucosidase 3-like	Starch and sucrose metabolism (ko00500)	--	--	Glycosyl hydrolases family 17	Glucan endo-1,3-beta-glucosidase 14 OS=Arabidopsis thaliana OX=3702 GN=At2g27500 PE=2 SV=2	G	Carbohydrate transport and metabolism	glucan endo-1,3-beta-glucosidase 14 isoform X1 [Glycine max]
gene-LOC100810951	493	264	433	78	124	138	5.28681	2.93039	4.67068	0.903821	1.18806	1.28514	2.85871e-10	-1.80243	down	--	--	--	K07407|8.9e-19|zma:103652228|K07407 alpha-galactosidase [EC:3.2.1.22] | (RefSeq) uncharacterized protein LOC103652228	Galactose metabolism (ko00052);; Glycerolipid metabolism (ko00561);; Sphingolipid metabolism (ko00600);; Glycosphingolipid biosynthesis - globo and isoglobo series (ko00603)	--	--	--	--	--	--	uncharacterized protein LOC100810951 [Glycine max]
gene-LOC100781521	1655	1746	1526	460	456	557	13.6618	14.8853	12.6435	4.09115	3.2529	3.93375	2.57688e-28	-1.80207	down	[S]	Function unknown	Biological Process: L-arabinose metabolic process (GO:0046373);; Molecular Function: alpha-L-arabinofuranosidase activity (GO:0046556);;	K09955|0.0e+00|gmx:100781521|K09955 uncharacterized protein | (RefSeq) uncharacterized protein LOC100781521 isoform X1	--	--	--	Beta-L-arabinofuranosidase, GH127	--	S	Function unknown	uncharacterized protein LOC100781521 isoform X2 [Glycine max]
gene-LOC100805219	464	794	440	150	170	165	12.8532	22.8903	12.275	4.53548	4.22303	3.97635	6.39487e-10	-1.80103	down	[R]	General function prediction only	Cellular Component: plasma membrane (GO:0005886);; Biological Process: plant-type secondary cell wall biogenesis (GO:0009834);;	--	--	--	--	Fasciclin domain	Fasciclin-like arabinogalactan protein 11 OS=Arabidopsis thaliana OX=3702 GN=FLA11 PE=2 SV=2	S	Function unknown	fasciclin-like arabinogalactan protein 11 precursor [Glycine max]
gene-LOC100527115	373	190	167	59	75	65	12.0879	6.40328	5.44458	2.08338	2.17285	1.8193	4.269e-07	-1.79727	down	--	--	Cellular Component: integral component of membrane (GO:0016021);;	--	--	--	--	--	--	S	Function unknown	uncharacterized protein LOC100527115 precursor [Glycine max]
gene-LOC100803585	242	164	233	57	54	72	11.0527	7.7593	10.7138	2.83967	2.19248	2.83648	4.40392e-11	-1.79493	down	--	--	Cellular Component: integral component of membrane (GO:0016021);;	--	--	[OR]	Posttranslational modification, protein turnover, chaperones;; General function prediction only	--	--	O	Posttranslational modification, protein turnover, chaperones	uncharacterized protein LOC100803585 [Glycine max]
gene-LOC100818731	105	132	126	21	27	52	2.91452	3.79206	3.49914	0.614023	0.655986	1.24316	1.00344e-06	-1.79395	down	--	--	Molecular Function: calcium ion binding (GO:0005509);; Cellular Component: photosystem II oxygen evolving complex (GO:0009654);; Biological Process: photosynthesis (GO:0015979);; Cellular Component: extrinsic component of membrane (GO:0019898);;	K02717|2.2e-38|nnu:104594634|K02717 photosystem II oxygen-evolving enhancer protein 2 | (RefSeq) psbP-like protein 1, chloroplastic	Photosynthesis (ko00195)	--	--	PsbP	Photosynthetic NDH subunit of lumenal location 1, chloroplastic OS=Arabidopsis thaliana OX=3702 GN=PNSL1 PE=1 SV=2	S	Function unknown	photosynthetic NDH subunit of lumenal location 1, chloroplastic [Glycine max]
gene-LOC100785494	950	973	808	264	262	289	18.4854	19.6648	15.8259	5.60034	4.56394	4.89568	2.55656e-22	-1.7931	down	--	--	--	--	--	--	--	--	--	--	--	hypothetical protein GLYMA_06G191000 [Glycine max]
gene-CYCA2_1	437	354	354	97	137	103	4.53283	3.83277	3.76396	1.08979	1.26556	0.953391	7.66728e-15	-1.79014	down	--	--	Biological Process: regulation of cyclin-dependent protein serine/threonine kinase activity (GO:0000079);; Cellular Component: cyclin-dependent protein kinase holoenzyme complex (GO:0000307);; Cellular Component: nucleus (GO:0005634);; Cellular Component: cytoplasm (GO:0005737);; Molecular Function: cyclin-dependent protein serine/threonine kinase regulator activity (GO:0016538);; Cellular Compon…	K06627|3.9e-260|gmx:547780|K06627 cyclin-A | (RefSeq) CYCA2;1; mitotic cyclin a2-type	--	[D]	Cell cycle control, cell division, chromosome partitioning	Cyclin, N-terminal domain	Cyclin-A2-2 OS=Arabidopsis thaliana OX=3702 GN=CYCA2-2 PE=2 SV=1	D	Cell cycle control, cell division, chromosome partitioning	mitotic cyclin a2-type [Glycine max]
gene-LOC100305409	239	348	479	84	83	135	2.57248	3.78789	5.18995	1.005	0.722352	1.27477	7.79208e-09	-1.78985	down	[M]	Cell wall/membrane/envelope biogenesis	Molecular Function: protein kinase activity (GO:0004672);; Molecular Function: ATP binding (GO:0005524);; Cellular Component: integral component of membrane (GO:0016021);;	K24104|8.3e-83|thj:104799061|K24104 GPN-loop GTPase | (RefSeq) LOW QUALITY PROTEIN: uncharacterized protein LOC104799061	--	--	--	Protein tyrosine and serine/threonine kinase	Cysteine-rich receptor-like protein kinase 6 OS=Arabidopsis thaliana OX=3702 GN=CRK6 PE=1 SV=1	T	Signal transduction mechanisms	cysteine-rich receptor-like protein kinase isoform X2 [Glycine max]
gene-LOC100799788	1232	826	1077	265	320	352	8.37178	5.8314	7.36901	1.96654	1.94326	2.07941	2.92845e-21	-1.78955	down	--	--	--	--	--	--	--	--	--	--	--	uncharacterized protein LOC100799788 isoform X1 [Glycine max]
gene-LOC100805416	186	118	173	56	33	39	3.49111	2.29318	3.26696	1.13544	0.555566	0.623689	4.36109e-07	-1.78759	down	--	--	--	--	--	--	--	--	--	S	Function unknown	uncharacterized protein LOC100805416 [Glycine max]
gene-LOC100801421	551	411	705	162	147	175	10.5885	8.19966	13.6464	3.40409	2.52426	2.93401	7.04213e-14	-1.78755	down	--	--	Cellular Component: integral component of membrane (GO:0016021);;	--	--	--	--	--	--	--	--	uncharacterized protein LOC100801421 [Glycine max]
gene-LOC100809578	1822	1609	1205	406	467	515	21.4285	19.6555	14.2621	5.20542	4.91235	5.28	9.33862e-18	-1.78597	down	[C]	Energy production and conversion	Molecular Function: dihydrolipoyl dehydrogenase activity (GO:0004148);; Biological Process: cell redox homeostasis (GO:0045454);; Molecular Function: flavin adenine dinucleotide binding (GO:0050660);; Biological Process: oxidation-reduction process (GO:0055114);;	K00382|0.0e+00|gmx:100809578|K00382 dihydrolipoamide dehydrogenase [EC:1.8.1.4] | (RefSeq) dihydrolipoyl dehydrogenase 2, chloroplastic	Glycolysis / Gluconeogenesis (ko00010);; Citrate cycle (TCA cycle) (ko00020);; Glycine, serine and threonine metabolism (ko00260);; Valine, leucine and isoleucine degradation (ko00280);; Lysine degradation (ko00310);; Tryptophan metabolism (ko00380);; Pyruvate metabolism (ko00620);; Glyoxylate and dicarboxylate metabolism (ko00630);; Propanoate metabolism (ko00640);; Carbon metabolism (ko01200)	[C]	Energy production and conversion	Pyridine nucleotide-disulphide oxidoreductase	Dihydrolipoyl dehydrogenase 1, chloroplastic OS=Arabidopsis thaliana OX=3702 GN=LPD1 PE=2 SV=1	C	Energy production and conversion	dihydrolipoyl dehydrogenase 2, chloroplastic [Glycine max]
gene-LOC102661770	218	109	158	36	56	42	2.78753	1.45696	2.06978	0.510554	0.650912	0.47997	2.49208e-07	-1.78589	down	--	--	--	K06268|6.2e-24|bdi:100831266|K06268 serine/threonine-protein phosphatase 2B regulatory subunit | (RefSeq) myosin-binding protein 3	--	--	--	Zein-binding	Myosin-binding protein 3 OS=Arabidopsis thaliana OX=3702 GN=MYOB3 PE=1 SV=1	S	Function unknown	myosin-binding protein 7 [Glycine max]
gene-LOC100796808	2544	2630	1669	653	691	682	21.8165	23.4022	14.3927	6.10611	5.44009	5.2299	5.66504e-15	-1.78549	down	--	--	Cellular Component: nucleus (GO:0005634);; Biological Process: regulation of transcription, DNA-templated (GO:0006355);; Molecular Function: lipid binding (GO:0008289);; Molecular Function: sequence-specific DNA binding (GO:0043565);;	K09338|0.0e+00|gmx:100796808|K09338 homeobox-leucine zipper protein | (RefSeq) homeobox-leucine zipper protein HDG11	--	--	--	START domain	Homeobox-leucine zipper protein HDG11 OS=Arabidopsis thaliana OX=3702 GN=HDG11 PE=1 SV=1	K	Transcription	homeobox-leucine zipper protein HDG11 [Glycine max]
gene-LOC100795082	104	72	142	31	21	32	2.96049	2.1388	4.09288	0.945164	0.529047	0.797538	3.40527e-06	-1.78546	down	--	--	Cellular Component: integral component of membrane (GO:0016021);;	--	--	--	--	--	--	--	--	uncharacterized protein LOC100795082 [Glycine max]
gene-LOC100806666	159	108	90	43	22	26	6.99322	4.93016	3.99108	2.03177	0.868038	0.993836	1.68647e-05	-1.78533	down	--	--	Cellular Component: integral component of membrane (GO:0016021);;	--	--	--	--	--	--	--	--	uncharacterized protein LOC100806666 [Glycine max]
gene-LOC100793550	2101	1515	1994	551	574	551	22.773	17.0489	21.7575	6.51248	5.5635	5.20552	1.517e-24	-1.78405	down	--	--	--	--	--	--	--	--	--	--	--	uncharacterized protein YFR016C [Glycine max]
gene-LOC100812029	1005	625	778	252	232	216	17.5928	11.3534	13.7077	4.81777	3.63185	3.29189	8.71352e-14	-1.78333	down	--	--	Biological Process: regulation of cyclin-dependent protein serine/threonine kinase activity (GO:0000079);; Cellular Component: cyclin-dependent protein kinase holoenzyme complex (GO:0000307);; Cellular Component: nucleus (GO:0005634);; Cellular Component: cytoplasm (GO:0005737);; Molecular Function: cyclin-dependent protein serine/threonine kinase regulator activity (GO:0016538);; Cellular Compon…	K21777|2.2e-206|gmx:100812029|K21777 G2/mitotic-specific cyclin-B, other | (RefSeq) uncharacterized protein LOC100812029	--	[D]	Cell cycle control, cell division, chromosome partitioning	Cyclin, N-terminal domain	Cyclin-B2-3 OS=Arabidopsis thaliana OX=3702 GN=CYCB2-3 PE=2 SV=2	D	Cell cycle control, cell division, chromosome partitioning	uncharacterized protein LOC100812029 [Glycine max]
gene-LOC100798813	427	360	463	117	125	131	6.19332	5.43459	6.76463	1.8567	1.62282	1.65468	3.29884e-20	-1.78333	down	--	--	Cellular Component: spindle (GO:0005819);; Cellular Component: microtubule (GO:0005874);; Biological Process: activation of protein kinase activity (GO:0032147);; Biological Process: regulation of mitotic spindle organization (GO:0060236);;	K16812|2.7e-19|atr:18448126|K16812 targeting protein for Xklp2 | (RefSeq) protein TPX2	--	--	--	Targeting protein for Xklp2 (TPX2) domain	--	S	Function unknown	protein WVD2-like 4 [Glycine max]
gene-LOC100814405	170	93	135	30	41	40	2.43727	1.38402	1.9451	0.463666	0.530528	0.507775	1.2293e-07	-1.78333	down	--	--	Molecular Function: DNA binding (GO:0003677);; Molecular Function: transcription factor activity, sequence-specific DNA binding (GO:0003700);; Cellular Component: nucleus (GO:0005634);;	K09285|1.2e-247|gmx:100814405|K09285 AP2-like factor, ANT lineage | (RefSeq) AP2-like ethylene-responsive transcription factor AIL6 isoform X1	--	--	--	AP2 domain	AP2-like ethylene-responsive transcription factor AIL6 OS=Arabidopsis thaliana OX=3702 GN=AIL6 PE=2 SV=1	K	Transcription	AP2-like ethylene-responsive transcription factor AIL6 isoform X1 [Glycine max]
gene-LOC100817318	127	46	87	25	10	26	4.79908	1.80138	3.30661	1.01486	0.326866	0.852998	0.000241855	-1.78209	down	--	--	Biological Process: lipid transport (GO:0006869);; Molecular Function: lipid binding (GO:0008289);; Cellular Component: membrane (GO:0016020);;	--	--	--	--	Protease inhibitor/seed storage/LTP family	Non-specific lipid-transfer protein 3 OS=Lens culinaris OX=3864 PE=3 SV=1	T	Signal transduction mechanisms	uncharacterized protein LOC100817318 precursor [Glycine max]
gene-LOC100816844	214	424	506	55	55	189	3.05244	6.28275	7.26645	0.846761	0.694518	2.34008	5.61613e-05	-1.78068	down	[P]	Inorganic ion transport and metabolism	Biological Process: cellular calcium ion homeostasis (GO:0006874);; Cellular Component: plant-type vacuole membrane (GO:0009705);; Molecular Function: calcium:proton antiporter activity (GO:0015369);; Cellular Component: integral component of membrane (GO:0016021);; Biological Process: calcium ion transmembrane transport (GO:0070588);;	K07300|9.9e-242|gmx:100816844|K07300 Ca2+:H+ antiporter | (RefSeq) vacuolar cation/proton exchanger 3	--	[P]	Inorganic ion transport and metabolism	Sodium/calcium exchanger protein	Vacuolar cation/proton exchanger 3 OS=Arabidopsis thaliana OX=3702 GN=CAX3 PE=1 SV=1	P	Inorganic ion transport and metabolism	vacuolar cation/proton exchanger 3 [Glycine max]
gene-LOC100794524	773	841	672	231	201	250	9.80733	11.0942	8.59037	3.20371	2.28048	2.76381	1.69706e-17	-1.78027	down	--	--	Cellular Component: Golgi apparatus (GO:0005794);; Cellular Component: integral component of membrane (GO:0016021);; Molecular Function: O-acetyltransferase activity (GO:0016413);;	K23877|2.6e-93|hbr:110647888|K23877 xyloglucan O-acetyltransferase | (RefSeq) protein ALTERED XYLOGLUCAN 4-like	--	--	--	GDSL/SGNH-like Acyl-Esterase family found in Pmr5 and Cas1p	Protein trichome birefringence-like 25 OS=Arabidopsis thaliana OX=3702 GN=TBL25 PE=2 SV=1	S	Function unknown	protein trichome birefringence-like 25 [Glycine max]
gene-LOC102661114	36	160	299	10	58	33	0.956027	4.47946	8.13431	0.270928	1.39132	0.765901	0.00182542	-1.77877	down	--	--	--	--	--	--	--	--	--	--	--	uncharacterized protein LOC102661114 [Glycine max]
gene-LOC100810031	204	96	120	45	39	24	3.71102	1.80797	2.18883	0.875427	0.632986	0.379186	1.54551e-05	-1.77869	down	[GI]	Carbohydrate transport and metabolism;; Lipid transport and metabolism	Molecular Function: pectinesterase activity (GO:0030599);; Biological Process: cell wall modification (GO:0042545);; Molecular Function: aspartyl esterase activity (GO:0045330);; Biological Process: pectin catabolic process (GO:0045490);; Molecular Function: carboxylic ester hydrolase activity (GO:0052689);;	K01051|6.4e-90|bvg:104895121|K01051 pectinesterase [EC:3.1.1.11] | (RefSeq) probable pectinesterase 53	Pentose and glucuronate interconversions (ko00040)	--	--	Pectinesterase	Probable pectinesterase 68 OS=Arabidopsis thaliana OX=3702 GN=PME68 PE=2 SV=1	G	Carbohydrate transport and metabolism	probable pectinesterase 68 [Glycine max]
gene-CYCB1_2	2200	1345	1803	514	588	478	35.5682	22.5803	29.3286	9.05729	8.49779	6.73033	3.44616e-16	-1.77781	down	--	--	Cellular Component: host cell nucleus (GO:0042025);;	K21777|2.2e-252|gmx:547919|K21777 G2/mitotic-specific cyclin-B, other | (RefSeq) CYCB1;2; G2/mitotic-specific cyclin S13-7	--	[D]	Cell cycle control, cell division, chromosome partitioning	Cyclin, N-terminal domain	G2/mitotic-specific cyclin S13-6 OS=Glycine max OX=3847 PE=2 SV=1	D	Cell cycle control, cell division, chromosome partitioning	G2/mitotic-specific cyclin S13-7 [Glycine max]
gene-LOC100793388	183	281	135	30	73	63	7.10043	11.3423	5.24793	1.27286	2.53438	2.12132	4.97275e-06	-1.77668	down	--	--	Cellular Component: integral component of membrane (GO:0016021);;	--	--	--	--	--	--	--	--	uncharacterized protein LOC100793388 [Glycine max]
gene-LOC100798150	1414	1276	1869	367	352	639	10.7904	10.1103	14.3608	3.05202	2.3982	4.25136	2.42444e-13	-1.77214	down	[G]	Carbohydrate transport and metabolism	Molecular Function: alpha-mannosidase activity (GO:0004559);; Cellular Component: vacuolar membrane (GO:0005774);; Biological Process: mannose metabolic process (GO:0006013);; Biological Process: protein deglycosylation (GO:0006517);; Molecular Function: carbohydrate binding (GO:0030246);; Molecular Function: metal ion binding (GO:0046872);;	K01191|0.0e+00|gmx:100798150|K01191 alpha-mannosidase [EC:3.2.1.24] | (RefSeq) probable alpha-mannosidase At5g13980	Other glycan degradation (ko00511)	[G]	Carbohydrate transport and metabolism	Glycosyl hydrolases family 38 N-terminal domain	Probable alpha-mannosidase At5g13980 OS=Arabidopsis thaliana OX=3702 GN=At5g13980 PE=2 SV=1	G	Carbohydrate transport and metabolism	probable alpha-mannosidase At5g13980 [Glycine max]
gene-LOC100805786	4543	3943	3450	1027	1123	1497	44.7091	40.2992	34.1744	11.0269	9.88466	12.8392	1.56194e-22	-1.77201	down	[G]	Carbohydrate transport and metabolism	Molecular Function: transketolase activity (GO:0004802);; Molecular Function: 1-deoxy-D-xylulose-5-phosphate synthase activity (GO:0008661);;	K00615|0.0e+00|gmx:100805786|K00615 transketolase [EC:2.2.1.1] | (RefSeq) transketolase, chloroplastic	Pentose phosphate pathway (ko00030);; Carbon fixation in photosynthetic organisms (ko00710);; Carbon metabolism (ko01200);; Biosynthesis of amino acids (ko01230)	[G]	Carbohydrate transport and metabolism	Transketolase, thiamine diphosphate binding domain	Transketolase, chloroplastic OS=Solanum tuberosum OX=4113 PE=2 SV=1	G	Carbohydrate transport and metabolism	transketolase, chloroplastic [Glycine max]
gene-GMGLYI-2	541	911	968	203	234	280	15.297	26.754	27.5754	6.24393	5.91656	6.89515	3.78485e-12	-1.77121	down	[Q]	Secondary metabolites biosynthesis, transport and catabolism	--	--	--	--	--	Glyoxalase/Bleomycin resistance protein/Dioxygenase superfamily	--	S	Function unknown	putative lactoylglutathione lyase [Glycine max]
gene-LOC100305576	1925	2283	1603	544	517	697	30.2687	37.2811	25.3701	9.33053	7.26791	9.54484	9.64656e-17	-1.76895	down	--	--	Molecular Function: transferase activity, transferring acyl groups other than amino-acyl groups (GO:0016747);;	K13065|7.8e-274|gmx:100305576|K13065 shikimate O-hydroxycinnamoyltransferase [EC:2.3.1.133] | (RefSeq) omega-hydroxypalmitate O-feruloyl transferase	Phenylpropanoid biosynthesis (ko00940);; Flavonoid biosynthesis (ko00941);; Stilbenoid, diarylheptanoid and gingerol biosynthesis (ko00945)	--	--	Transferase family	Putrescine hydroxycinnamoyltransferase 1 OS=Oryza sativa subsp. japonica OX=39947 GN=PHT1 PE=2 SV=1	S	Function unknown	omega-hydroxypalmitate O-feruloyl transferase [Glycine max]
gene-LOC100779304	51	48	82	14	14	19	1.28809	1.27512	2.10876	0.386482	0.31375	0.423202	3.29672e-05	-1.76885	down	--	--	--	--	--	--	--	--	--	--	--	uncharacterized protein LOC100779304 [Glycine max]
gene-GMIQD51	195	233	172	48	86	22	2.77509	3.45251	2.48286	0.745116	1.0987	0.270655	3.58935e-05	-1.76767	down	--	--	Molecular Function: protein binding (GO:0005515);;	--	--	--	--	Protein of unknown function (DUF4005)	Protein IQ-DOMAIN 1 OS=Arabidopsis thaliana OX=3702 GN=IQD1 PE=1 SV=1	S	Function unknown	protein IQ-DOMAIN 1 isoform X1 [Glycine max]
gene-GMCHI3A1	695	467	407	132	133	199	14.4892	10.1358	8.57854	3.02004	2.48784	3.62753	1.55845e-10	-1.76371	down	--	--	Molecular Function: intramolecular lyase activity (GO:0016872);;	--	--	--	--	Chalcone-flavanone isomerase	Fatty-acid-binding protein 3, chloroplastic OS=Arabidopsis thaliana OX=3702 GN=FAP3 PE=1 SV=1	S	Function unknown	chalcone isomerase isoform X1 [Glycine max]
gene-LOC100810205	237	164	186	47	65	61	3.99253	2.87263	3.16488	0.860267	0.971476	0.89233	1.1582e-10	-1.76334	down	--	--	--	--	--	--	--	--	--	S	Function unknown	GDSL esterase/lipase At4g10955 [Glycine max]
gene-LOC100791790	60	119	78	28	20	18	1.08112	2.25354	1.42363	0.560106	0.318918	0.27788	5.17619e-05	-1.76308	down	[IR]	Lipid transport and metabolism;; General function prediction only	Molecular Function: hydrolase activity, acting on ester bonds (GO:0016788);;	K00679|4.0e-47|cic:CICLE_v10027727mg|K00679 phospholipid:diacylglycerol acyltransferase [EC:2.3.1.158] | (RefSeq) hypothetical protein	Glycerolipid metabolism (ko00561)	--	--	GDSL-like Lipase/Acylhydrolase	GDSL esterase/lipase At5g55050 OS=Arabidopsis thaliana OX=3702 GN=At5g55050 PE=2 SV=1	L	Replication, recombination and repair	GDSL esterase/lipase At5g55050 [Glycine max]
gene-LOC100783918	3686	2027	2570	820	677	953	36.8171	21.0259	25.8418	8.94273	6.04751	8.29367	9.99419e-13	-1.76285	down	[O]	Posttranslational modification, protein turnover, chaperones	Molecular Function: serine-type endopeptidase activity (GO:0004252);;	K15333|1.9e-64|nsy:104224633|K15333 tRNA guanosine-2'-O-methyltransferase [EC:2.1.1.34] | (RefSeq) uncharacterized protein LOC104224633	--	--	--	Subtilase family	Cucumisin OS=Cucumis melo OX=3656 PE=1 SV=1	O	Posttranslational modification, protein turnover, chaperones	cucumisin [Glycine max]
gene-LOC100811675	419	284	283	95	107	88	6.18068	4.35358	4.19188	1.52633	1.40434	1.13198	3.8991e-11	-1.76104	down	--	--	--	--	--	--	--	--	--	--	--	uncharacterized protein LOC100811675 [Glycine max]
gene-LOC100800646	1031	688	926	255	310	223	28.0993	19.4666	25.4113	7.5742	7.55013	5.2774	1.01519e-14	-1.76072	down	--	--	Molecular Function: DNA binding (GO:0003677);; Cellular Component: nucleus (GO:0005634);; Cellular Component: host cell nucleus (GO:0042025);; Molecular Function: metal ion binding (GO:0046872);;	K13415|1.9e-21|mdm:103413440|K13415 protein brassinosteroid insensitive 1 [EC:2.7.10.1 2.7.11.1] | (RefSeq) uncharacterized protein LOC103413440 isoform X1	Plant hormone signal transduction (ko04075)	--	--	SBP domain	Squamosa promoter-binding protein 1 OS=Antirrhinum majus OX=4151 GN=SBP1 PE=2 SV=1	K	Transcription	squamosa promoter-binding protein 1 [Glycine max]
gene-LOC100776802	192	156	170	42	45	66	2.44706	2.27431	2.15971	0.491651	0.55745	0.667234	2.49618e-10	-1.76049	down	--	--	Cellular Component: extracellular region (GO:0005576);; Cellular Component: cell wall (GO:0005618);; Molecular Function: hydrolase activity (GO:0016787);; Biological Process: cell wall organization (GO:0071555);;	K01280|4.2e-114|spen:107013676|K01280 tripeptidyl-peptidase II [EC:3.4.14.10] | (RefSeq) tripeptidyl-peptidase 2-like isoform X1	--	[M]	Cell wall/membrane/envelope biogenesis	Pectinacetylesterase	Pectin acetylesterase 8 OS=Arabidopsis thaliana OX=3702 GN=PAE8 PE=2 SV=1	M	Cell wall/membrane/envelope biogenesis	pectin acetylesterase 8 [Glycine max]
gene-LOC100784170	107	44	79	16	20	24	1.81798	0.759455	1.34908	0.273551	0.296932	0.338503	4.70525e-05	-1.76003	down	[O]	Posttranslational modification, protein turnover, chaperones	Molecular Function: peptidyl-prolyl cis-trans isomerase activity (GO:0003755);;	K01802|5.2e-06|eus:EUTSA_v10001621mg|K01802 peptidylprolyl isomerase [EC:5.2.1.8] | (RefSeq) hypothetical protein	--	[O]	Posttranslational modification, protein turnover, chaperones	FKBP-type peptidyl-prolyl cis-trans isomerase	Peptidyl-prolyl cis-trans isomerase FKBP19, chloroplastic OS=Arabidopsis thaliana OX=3702 GN=FKBP19 PE=1 SV=1	O	Posttranslational modification, protein turnover, chaperones	peptidyl-prolyl cis-trans isomerase FKBP19, chloroplastic isoform X1 [Glycine max]
gene-LOC100792160	662	340	448	113	122	190	32.6017	17.3997	22.179	6.07505	5.36031	8.12262	2.53772e-09	-1.7597	down	--	--	Cellular Component: integral component of membrane (GO:0016021);;	--	--	--	--	--	--	--	--	uncharacterized protein LOC100792160 precursor [Glycine max]
gene-LOC100819771	832	555	611	187	203	213	10.8983	7.5552	8.05974	2.66726	2.37841	2.43195	2.97302e-16	-1.75951	down	--	--	--	--	--	--	--	--	--	--	--	uncharacterized protein LOC100819771 [Glycine max]
gene-LOC100782153	92	79	71	23	13	29	1.48524	1.30557	1.14309	0.400806	0.176219	0.415196	1.38398e-05	-1.75837	down	[R]	General function prediction only	Molecular Function: hydrolase activity (GO:0016787);;	K06130|2.0e-149|gmx:100782153|K06130 lysophospholipase II [EC:3.1.1.5] | (RefSeq) acyl-protein thioesterase 2 isoform X2	Glycerophospholipid metabolism (ko00564)	[I]	Lipid transport and metabolism	Phospholipase/Carboxylesterase	Probable carboxylesterase Os04g0669500 OS=Oryza sativa subsp. japonica OX=39947 GN=Os04g0669500 PE=3 SV=1	I	Lipid transport and metabolism	acyl-protein thioesterase 2 isoform X2 [Glycine max]
gene-LOC100776319	238	179	154	29	76	59	3.17106	2.65975	2.33632	0.345499	0.829542	0.574184	6.40938e-07	-1.75589	down	--	--	Cellular Component: integral component of membrane (GO:0016021);;	K15285|8.5e-134|pxb:103937290|K15285 solute carrier family 35, member E3 | (RefSeq) UDP-galactose transporter 2-like isoform X1	--	[GE]	Carbohydrate transport and metabolism;; Amino acid transport and metabolism	Triose-phosphate Transporter family	UDP-rhamnose/UDP-galactose transporter 6 OS=Arabidopsis thaliana OX=3702 GN=URGT6 PE=1 SV=1	--	--	UDP-rhamnose/UDP-galactose transporter 6 isoform X1 [Glycine max]
gene-LOC100790308	248	166	275	66	78	55	3.12965	2.17102	3.49037	0.910414	0.876958	0.600837	2.82825e-09	-1.75505	down	--	--	Cellular Component: cytoplasm (GO:0005737);; Cellular Component: nuclear microtubule (GO:0005880);; Molecular Function: microtubule binding (GO:0008017);; Biological Process: spindle assembly (GO:0051225);;	K13172|4.2e-31|cmos:111450450|K13172 serine/arginine repetitive matrix protein 2 | (RefSeq) uncharacterized protein LOC111450450 isoform X1	--	--	--	QWRF family	Protein ENDOSPERM DEFECTIVE 1 OS=Arabidopsis thaliana OX=3702 GN=EDE1 PE=1 SV=1	S	Function unknown	protein ENDOSPERM DEFECTIVE 1 [Glycine max]
gene-LOC100806324	920	1011	607	237	275	251	13.9522	15.9434	9.27687	3.91575	3.70812	3.29166	3.56495e-12	-1.75385	down	--	--	Molecular Function: microtubule motor activity (GO:0003777);; Biological Process: microtubule-based movement (GO:0007018);; Molecular Function: microtubule binding (GO:0008017);; Biological Process: regulation of microtubule-based process (GO:0032886);; Biological Process: root development (GO:0048364);;	K10396|1.3e-119|cmo:103482673|K10396 kinesin family member 5 | (RefSeq) armadillo repeat-containing kinesin-like protein 3	Endocytosis (ko04144)	[Z]	Cytoskeleton	Armadillo/beta-catenin-like repeat	Kinesin-like protein KIN-UB OS=Oryza sativa subsp. japonica OX=39947 GN=KINUB PE=2 SV=1	Z	Cytoskeleton	kinesin-like protein KIN-UA isoform X1 [Glycine max]
gene-LOC100817681	128	789	2087	135	40	123	4.20063	27.0352	69.2975	4.84295	1.16281	3.51079	0.0075584	-1.75137	down	--	--	Biological Process: phosphorelay signal transduction system (GO:0000160);; Cellular Component: nucleus (GO:0005634);; Cellular Component: cytoplasm (GO:0005737);; Biological Process: cytokinin-activated signaling pathway (GO:0009736);; Molecular Function: histidine phosphotransfer kinase activity (GO:0009927);; Biological Process: phosphorylation (GO:0016310);; Molecular Function: protein histidi…	K14490|3.7e-79|gmx:100817681|K14490 histidine-containing phosphotransfer peotein | (RefSeq) histidine-containing phosphotransfer protein 1	Plant hormone signal transduction (ko04075)	[T]	Signal transduction mechanisms	Hpt domain	Histidine-containing phosphotransfer protein 1 OS=Arabidopsis thaliana OX=3702 GN=AHP1 PE=1 SV=1	T	Signal transduction mechanisms	histidine-containing phosphotransfer protein 1 [Glycine max]
gene-LOC100783104	170	51	43	23	22	14	2.06754	0.639841	0.525767	0.297891	0.231603	0.138922	0.000959716	-1.75075	down	[IQ]	Lipid transport and metabolism;; Secondary metabolites biosynthesis, transport and catabolism	Cellular Component: integral component of membrane (GO:0016021);; Molecular Function: CoA-ligase activity (GO:0016405);;	K10526|0.0e+00|gmx:100783104|K10526 OPC-8:0 CoA ligase 1 [EC:6.2.1.-] | (RefSeq) 4-coumarate--CoA ligase-like 5	alpha-Linolenic acid metabolism (ko00592)	[I]	Lipid transport and metabolism	AMP-binding enzyme	4-coumarate--CoA ligase-like 5 OS=Arabidopsis thaliana OX=3702 GN=4CLL5 PE=1 SV=2	I	Lipid transport and metabolism	4-coumarate--CoA ligase-like 5 [Glycine max]
gene-LOC100777167	727	1023	673	191	276	273	15.7629	23.0289	14.6756	4.52163	5.34619	5.15458	4.99273e-13	-1.75072	down	[IQR]	Lipid transport and metabolism;; Secondary metabolites biosynthesis, transport and catabolism;; General function prediction only	Molecular Function: oxidoreductase activity (GO:0016491);;	K19329|6.4e-113|jre:109014479|K19329 WW domain-containing oxidoreductase | (RefSeq) short-chain dehydrogenase TIC 32, chloroplastic-like	--	[Q]	Secondary metabolites biosynthesis, transport and catabolism	short chain dehydrogenase	Short-chain dehydrogenase TIC 32, chloroplastic OS=Pisum sativum OX=3888 GN=TIC32 PE=1 SV=1	Q	Secondary metabolites biosynthesis, transport and catabolism	short-chain dehydrogenase TIC 32, chloroplastic [Glycine max]
gene-LOC100817813	1114	815	1091	300	309	315	11.0485	8.39654	10.8959	3.25008	2.73527	2.71583	2.30596e-22	-1.7499	down	--	--	Molecular Function: microtubule motor activity (GO:0003777);; Molecular Function: ATP binding (GO:0005524);; Cellular Component: kinesin complex (GO:0005871);; Cellular Component: microtubule (GO:0005874);; Biological Process: microtubule-based movement (GO:0007018);; Molecular Function: microtubule binding (GO:0008017);; Molecular Function: ATPase activity (GO:0016887);;	K10406|0.0e+00|gmx:100817813|K10406 kinesin family member C2/C3 | (RefSeq) kinesin-like protein KIN-14S	--	[Z]	Cytoskeleton	Kinesin motor domain	Kinesin-like protein KIN-14S OS=Arabidopsis thaliana OX=3702 GN=KIN14S PE=3 SV=1	Z	Cytoskeleton	kinesin-like protein KIN-14S [Glycine max]
gene-LOC100816024	129	95	84	13	22	48	2.47939	1.90711	1.61679	0.273237	0.365281	0.807606	6.43507e-05	-1.74917	down	--	--	Molecular Function: protein dimerization activity (GO:0046983);;	K13422|7.6e-13|dct:110116479|K13422 transcription factor MYC2 | (RefSeq) transcription factor MYC2	MAPK signaling pathway - plant (ko04016);; Plant hormone signal transduction (ko04075)	--	--	Helix-loop-helix DNA-binding domain	Transcription factor bHLH25 OS=Arabidopsis thaliana OX=3702 GN=BHLH25 PE=2 SV=2	K	Transcription	transcription factor bHLH18 [Glycine max]
gene-LOC100778745	446	582	600	89	243	149	9.29098	12.6096	12.5978	2.02853	4.52248	2.69789	2.61847e-08	-1.74907	down	[IR]	Lipid transport and metabolism;; General function prediction only	Molecular Function: hydrolase activity, acting on ester bonds (GO:0016788);;	K10691|9.7e-83|ats:109762802|K10691 E3 ubiquitin-protein ligase UBR4 [EC:2.3.2.27] | (RefSeq) LOC109762802; auxin transport protein BIG	--	--	--	GDSL-like Lipase/Acylhydrolase	GDSL esterase/lipase At2g42990 OS=Arabidopsis thaliana OX=3702 GN=At2g42990 PE=2 SV=1	I	Lipid transport and metabolism	putative GDSL esterase/lipase precursor [Glycine max]
gene-LOC100786770	3521	3979	3135	923	1221	1179	22.9081	26.8807	20.5297	6.54951	7.10181	6.67677	5.34274e-25	-1.74602	down	--	--	Molecular Function: microtubule motor activity (GO:0003777);; Molecular Function: ATP binding (GO:0005524);; Cellular Component: kinesin complex (GO:0005871);; Cellular Component: microtubule (GO:0005874);; Biological Process: microtubule-based movement (GO:0007018);; Biological Process: mitotic spindle organization (GO:0007052);; Molecular Function: microtubule binding (GO:0008017);; Molecular F…	K18806|8.1e-85|mis:MICPUN_63076|K18806 kinesin family member 7 | (RefSeq) predicted protein	--	[Z]	Cytoskeleton	Kinesin motor domain	Kinesin-like protein KIN-4A OS=Gossypium hirsutum OX=3635 GN=KIN4A PE=2 SV=1	Z	Cytoskeleton	kinesin-like protein KIN-4A isoform X1 [Glycine max]
gene-LOC100500448	40	92	41	17	9	15	0.800437	1.93691	0.82456	0.360185	0.147585	0.243181	0.000633315	-1.74366	down	[P]	Inorganic ion transport and metabolism	Molecular Function: carbonate dehydratase activity (GO:0004089);; Molecular Function: zinc ion binding (GO:0008270);; Biological Process: carbon utilization (GO:0015976);;	K01673|5.6e-181|gmx:100500448|K01673 carbonic anhydrase [EC:4.2.1.1] | (RefSeq) carbonic anhydrase, chloroplastic isoform 1	Nitrogen metabolism (ko00910)	[P]	Inorganic ion transport and metabolism	Carbonic anhydrase	Carbonic anhydrase, chloroplastic OS=Pisum sativum OX=3888 PE=1 SV=1	P	Inorganic ion transport and metabolism	carbonic anhydrase, chloroplastic isoform 2 [Glycine max]
gene-LOC100801192	1427	952	1272	358	437	307	14.625	10.1395	13.0653	3.98475	4.00457	2.73444	1.15746e-14	-1.74288	down	--	--	Cellular Component: spindle (GO:0005819);; Cellular Component: microtubule (GO:0005874);; Biological Process: activation of protein kinase activity (GO:0032147);; Biological Process: regulation of mitotic spindle organization (GO:0060236);;	K16812|0.0e+00|gmx:100801192|K16812 targeting protein for Xklp2 | (RefSeq) protein TPX2 isoform X1	--	--	--	Cell cycle regulated microtubule associated protein	Protein TPX2 OS=Arabidopsis thaliana OX=3702 GN=TPX2 PE=1 SV=1	S	Function unknown	protein TPX2 isoform X1 [Glycine max]
gene-LOC100799204	166	167	120	56	38	31	1.26637	1.32111	0.918641	0.461003	0.257909	0.201721	2.46519e-06	-1.74223	down	[I]	Lipid transport and metabolism	Molecular Function: ACP phosphopantetheine attachment site binding involved in fatty acid biosynthetic process (GO:0000036);; Cellular Component: chloroplast (GO:0009507);; Molecular Function: acyl-[acyl-carrier-protein] hydrolase activity (GO:0016297);;	K10781|2.5e-90|ppp:112295522|K10781 fatty acyl-ACP thioesterase B [EC:3.1.2.14 3.1.2.21] | (RefSeq) palmitoyl-acyl carrier protein thioesterase, chloroplastic-like	Fatty acid biosynthesis (ko00061);; Fatty acid metabolism (ko01212)	--	--	Acyl-ACP thioesterase	Palmitoyl-acyl carrier protein thioesterase, chloroplastic OS=Arabidopsis thaliana OX=3702 GN=FATB PE=1 SV=1	I	Lipid transport and metabolism	palmitoyl-acyl carrier protein thioesterase, chloroplastic [Glycine max]
gene-LOC100780641	370	315	261	64	80	140	3.64086	3.21939	2.58238	0.681798	0.6979	1.19519	8.78822e-09	-1.73945	down	[C]	Energy production and conversion	Molecular Function: cytochrome-c oxidase activity (GO:0004129);; Cellular Component: mitochondrion (GO:0005739);; Biological Process: mitochondrial electron transport, cytochrome c to oxygen (GO:0006123);; Molecular Function: electron carrier activity (GO:0009055);; Biological Process: aerobic respiration (GO:0009060);; Molecular Function: oxidoreduction-driven active transmembrane transporter ac…	K02262|4.7e-154|gmx:100780641|K02262 cytochrome c oxidase subunit 3 | (RefSeq) cytochrome c oxidase subunit 3	Oxidative phosphorylation (ko00190)	[C]	Energy production and conversion	Cytochrome c oxidase subunit III	Cytochrome c oxidase subunit 3 OS=Glycine max OX=3847 GN=COX3 PE=2 SV=1	C	Energy production and conversion	cytochrome c oxidase subunit III [Glycine max]
gene-LOC100784006	489	204	217	82	87	88	5.2675	2.27781	2.35061	0.958095	0.828154	0.814053	1.66312e-06	-1.73763	down	[T]	Signal transduction mechanisms	Molecular Function: acid phosphatase activity (GO:0003993);; Molecular Function: metal ion binding (GO:0046872);;	K22390|3.0e-284|gmx:100784006|K22390 acid phosphatase type 7 | (RefSeq) purple acid phosphatase 15 isoform X1	--	[G]	Carbohydrate transport and metabolism	Calcineurin-like phosphoesterase	Purple acid phosphatase 15 OS=Arabidopsis thaliana OX=3702 GN=PAP15 PE=1 SV=1	G	Carbohydrate transport and metabolism	purple acid phosphatase 15 isoform X2 [Glycine max]
gene-LOC100788934	783	451	703	165	236	184	8.20837	4.90716	7.41572	1.8855	2.20467	1.68111	3.08634e-12	-1.73721	down	--	--	--	--	--	--	--	--	Uncharacterized protein At1g65710 OS=Arabidopsis thaliana OX=3702 GN=At1g65710 PE=2 SV=1	S	Function unknown	uncharacterized protein At1g65710 [Glycine max]
gene-LOC100803710	123	83	132	26	24	46	2.03947	1.42647	2.19748	0.453816	0.354329	0.65267	1.85875e-06	-1.73659	down	[M]	Cell wall/membrane/envelope biogenesis	Molecular Function: transferase activity, transferring glycosyl groups (GO:0016757);;	--	--	--	--	Glycosyltransferase family 9 (heptosyltransferase)	Photosynthetic NDH subunit of subcomplex B 1, chloroplastic OS=Arabidopsis thaliana OX=3702 GN=PNSB1 PE=2 SV=1	M	Cell wall/membrane/envelope biogenesis	photosynthetic NDH subunit of subcomplex B 1, chloroplastic [Glycine max]
gene-LOC100799480	2894	1582	1771	625	623	637	26.9833	15.3159	16.6213	6.3541	5.19241	5.17164	2.65245e-12	-1.73492	down	[L]	Replication, recombination and repair	Molecular Function: DNA binding (GO:0003677);; Molecular Function: chromatin binding (GO:0003682);; Molecular Function: DNA (cytosine-5-)-methyltransferase activity (GO:0003886);; Cellular Component: nucleus (GO:0005634);; Biological Process: chromatin silencing (GO:0006342);; Biological Process: zygote asymmetric cytokinesis in embryo sac (GO:0010069);; Biological Process: maintenance of DNA met…	K00558|0.0e+00|gmx:100799480|K00558 DNA (cytosine-5)-methyltransferase 1 [EC:2.1.1.37] | (RefSeq) DNA (cytosine-5)-methyltransferase CMT3	Cysteine and methionine metabolism (ko00270)	--	--	C-5 cytosine-specific DNA methylase	DNA (cytosine-5)-methyltransferase CMT3 OS=Arabidopsis thaliana OX=3702 GN=CMT3 PE=1 SV=2	B	Chromatin structure and dynamics	DNA (cytosine-5)-methyltransferase CMT3 [Glycine max]
gene-LOC100527525	1802	1216	1451	506	455	384	48.766	34.1784	39.533	14.9326	11.0121	9.04235	1.04476e-13	-1.73383	down	--	--	Cellular Component: integral component of membrane (GO:0016021);;	--	--	--	--	--	--	--	--	DnaJ-like subfamily B member 13 [Glycine soja]
gene-LOC100805498	1275	851	936	300	379	245	18.5326	12.8453	13.6947	4.7554	4.92123	3.09326	3.94304e-12	-1.73231	down	[L]	Replication, recombination and repair	Molecular Function: calcium ion binding (GO:0005509);; Molecular Function: GTP binding (GO:0005525);; Biological Process: endocytosis (GO:0006897);; Biological Process: endosomal transport (GO:0016197);; Cellular Component: intracellular membrane-bounded organelle (GO:0043231);;	K12483|0.0e+00|gmx:100805498|K12483 EH domain-containing protein 1 | (RefSeq) EH domain-containing protein 1	Endocytosis (ko04144)	[TU]	Signal transduction mechanisms;; Intracellular trafficking, secretion, and vesicular transport	Domain of unknown function (DUF5600)	EH domain-containing protein 1 OS=Arabidopsis thaliana OX=3702 GN=EHD1 PE=1 SV=1	--	--	EH domain-containing protein 1 [Glycine max]
gene-LOC100787093	1012	1133	881	277	262	401	6.52778	7.58803	5.7174	1.95004	1.50747	2.25385	2.86637e-15	-1.73136	down	[CO]	Energy production and conversion;; Posttranslational modification, protein turnover, chaperones	Molecular Function: ATP binding (GO:0005524);; Cellular Component: integral component of membrane (GO:0016021);; Molecular Function: ATPase activity (GO:0016887);; Molecular Function: ATPase activity, coupled to transmembrane movement of substances (GO:0042626);; Biological Process: transmembrane transport (GO:0055085);;	K05658|0.0e+00|gmx:100787093|K05658 ATP-binding cassette, subfamily B (MDR/TAP), member 1 [EC:7.6.2.2] | (RefSeq) ABC transporter B family member 13	ABC transporters (ko02010)	[Q]	Secondary metabolites biosynthesis, transport and catabolism	ABC transporter transmembrane region	ABC transporter B family member 13 OS=Arabidopsis thaliana OX=3702 GN=ABCB13 PE=3 SV=1	Q	Secondary metabolites biosynthesis, transport and catabolism	ABC transporter B family member 13 [Glycine max]
gene-LOC100500130	1467	958	1279	336	455	349	40.4862	27.4556	35.5334	10.1223	11.2318	8.37782	2.76254e-16	-1.73116	down	--	--	Cellular Component: integral component of membrane (GO:0016021);;	--	--	--	--	--	--	--	--	uncharacterized protein LOC100500130 [Glycine max]
gene-LOC100809047	55860	66276	79237	18307	20406	24620	853.961	1052.29	1219.36	305.586	279.099	328.141	7.33351e-27	-1.73065	down	[G]	Carbohydrate transport and metabolism	Molecular Function: hydrolase activity, hydrolyzing O-glycosyl compounds (GO:0004553);; Biological Process: carbohydrate metabolic process (GO:0005975);;	K22279|2.8e-152|gmx:100809047|K22279 vicianin beta-glucosidase [EC:3.2.1.119] | (RefSeq) vicianin hydrolase precursor	--	[G]	Carbohydrate transport and metabolism	Glycosyl hydrolase family 1	Vicianin hydrolase (Fragment) OS=Vicia sativa subsp. nigra OX=3909 PE=1 SV=1	G	Carbohydrate transport and metabolism	vicianin hydrolase isoform X1 [Glycine max]
gene-LOC100788953	132	807	1141	134	24	76	2.34091	14.9566	20.4989	2.59562	0.376199	1.179	0.00805217	-1.73025	down	[H]	Coenzyme transport and metabolism	Molecular Function: iron ion binding (GO:0005506);; Cellular Component: cytosol (GO:0005829);; Biological Process: thiamine biosynthetic process (GO:0009228);; Cellular Component: chloroplast stroma (GO:0009570);; Molecular Function: transferase activity, transferring pentosyl groups (GO:0016763);; Biological Process: thiazole biosynthetic process (GO:0052837);;	K03146|5.0e-196|gmx:100788953|K03146 cysteine-dependent adenosine diphosphate thiazole synthase [EC:2.4.2.60] | (RefSeq) thiamine thiazole synthase 2, chloroplastic	Thiamine metabolism (ko00730)	[R]	General function prediction only	Thi4 family	Thiamine thiazole synthase 2, chloroplastic OS=Vitis vinifera OX=29760 GN=THI1-2 PE=3 SV=1	H	Coenzyme transport and metabolism	thiamine thiazole synthase 2, chloroplastic [Glycine max]
gene-LOC100799843	1278	1442	1168	362	407	455	30.9057	36.2227	28.4363	9.55075	8.79339	9.59065	1.69467e-23	-1.72992	down	--	--	Biological Process: immune system process (GO:0002376);; Biological Process: regulation of immune system process (GO:0002682);; Biological Process: negative regulation of immune system process (GO:0002683);; Biological Process: positive regulation of immune system process (GO:0002684);; Molecular Function: molecular_function (GO:0003674);; Molecular Function: nucleic acid binding (GO:0003676);; M…	K12191|2.5e-08|csv:101208440|K12191 charged multivesicular body protein 2A | (RefSeq) vacuolar protein sorting-associated protein 2 homolog 2	Endocytosis (ko04144)	--	--	LSD1 zinc finger	Protein LOL1 OS=Arabidopsis thaliana OX=3702 GN=LOL1 PE=2 SV=1	S	Function unknown	uncharacterized protein LOC100306356 [Glycine max]
gene-GMAPHO1_H10	93	161	67	17	40	30	0.868732	1.56905	0.633381	0.17068	0.331314	0.241075	0.000102439	-1.72984	down	--	--	Molecular Function: inositol hexakisphosphate binding (GO:0000822);; Cellular Component: cytoplasm (GO:0005737);; Cellular Component: Golgi apparatus (GO:0005794);; Cellular Component: trans-Golgi network (GO:0005802);; Cellular Component: plasma membrane (GO:0005886);; Biological Process: phosphate ion transport (GO:0006817);; Molecular Function: phosphate ion transmembrane transporter activity …	K24195|5.9e-136|ppp:112285998|K24195 xenotropic and polytropic retrovirus receptor 1 | (RefSeq) phosphate transporter PHO1-3-like	--	[U]	Intracellular trafficking, secretion, and vesicular transport	EXS family	Phosphate transporter PHO1 homolog 3 OS=Arabidopsis thaliana OX=3702 GN=PHO1;H3 PE=2 SV=2	U	Intracellular trafficking, secretion, and vesicular transport	phosphate transporter PHO1 homolog 3 [Glycine max]
gene-LOC100815943	82	56	81	13	27	21	1.7221	1.22324	1.72537	0.265007	0.442662	0.342025	1.40965e-05	-1.72883	down	[G]	Carbohydrate transport and metabolism	Cellular Component: cytoplasm (GO:0005737);; Cellular Component: cytosol (GO:0005829);; Biological Process: sucrose biosynthetic process (GO:0005986);; Biological Process: fructose metabolic process (GO:0006000);; Biological Process: fructose 6-phosphate metabolic process (GO:0006002);; Biological Process: gluconeogenesis (GO:0006094);; Biological Process: fructose 1,6-bisphosphate metabolic proc…	K03841|1.1e-175|gmx:100815943|K03841 fructose-1,6-bisphosphatase I [EC:3.1.3.11] | (RefSeq) uncharacterized protein LOC100815943	Glycolysis / Gluconeogenesis (ko00010);; Pentose phosphate pathway (ko00030);; Fructose and mannose metabolism (ko00051);; Carbon fixation in photosynthetic organisms (ko00710);; Carbon metabolism (ko01200)	[G]	Carbohydrate transport and metabolism	Fructose-1-6-bisphosphatase, N-terminal domain	Fructose-1,6-bisphosphatase, cytosolic OS=Solanum tuberosum OX=4113 PE=2 SV=1	G	Carbohydrate transport and metabolism	uncharacterized protein LOC100815943 isoform X1 [Glycine max]
gene-LOC100805334	3453	2654	4449	873	959	1440	70.2141	56.0518	91.0593	19.3657	17.4312	25.5159	7.00219e-15	-1.72513	down	--	--	--	--	--	--	--	Polyketide cyclase / dehydrase and lipid transport	--	S	Function unknown	lachrymatory-factor synthase [Glycine max]
gene-LOC100799951	1197	989	710	193	348	355	21.7253	18.6423	12.9707	3.8091	5.65086	5.61428	1.66569e-10	-1.72334	down	--	--	Biological Process: regulation of cyclin-dependent protein serine/threonine kinase activity (GO:0000079);; Cellular Component: cyclin-dependent protein kinase holoenzyme complex (GO:0000307);; Cellular Component: nucleus (GO:0005634);; Cellular Component: cytoplasm (GO:0005737);; Molecular Function: cyclin-dependent protein serine/threonine kinase regulator activity (GO:0016538);; Cellular Compon…	K18812|3.1e-181|gmx:100799951|K18812 cyclin D6, plant | (RefSeq) uncharacterized protein LOC100799951	--	[D]	Cell cycle control, cell division, chromosome partitioning	Cyclin, N-terminal domain	Putative cyclin-D6-1 OS=Arabidopsis thaliana OX=3702 GN=CYCD6-1 PE=3 SV=1	D	Cell cycle control, cell division, chromosome partitioning	putative cyclin-D6-1-like [Glycine max]
gene-LOC100812196	93	40	62	20	15	15	1.73422	0.765988	1.16343	0.403895	0.250356	0.244428	0.000169855	-1.72291	down	--	--	Molecular Function: DNA binding (GO:0003677);; Cellular Component: nucleus (GO:0005634);; Biological Process: response to gibberellin (GO:0009739);; Biological Process: response to salicylic acid (GO:0009751);;	K08869|5.3e-32|cre:CHLREDRAFT_165812|K08869 aarF domain-containing kinase | (RefSeq) predicted protein	--	[O]	Posttranslational modification, protein turnover, chaperones	Myb-like DNA-binding domain	Transcription factor SRM1 OS=Arabidopsis thaliana OX=3702 GN=SRM1 PE=1 SV=1	K	Transcription	transcription factor SRM1 [Glycine max]
gene-LOC100789005	542	383	436	135	124	161	8.57089	6.29182	6.94095	2.32162	1.74924	2.21688	1.95186e-14	-1.72232	down	--	--	Biological Process: cytokinesis by cell plate formation (GO:0000911);; Cellular Component: microtubule associated complex (GO:0005875);; Cellular Component: preprophase band (GO:0009574);;	K18636|1.9e-180|gmx:100789005|K18636 microtubule-binding protein TANGLED1 | (RefSeq) microtubule-binding protein TANGLED	--	[R]	General function prediction only	--	Microtubule-binding protein TANGLED OS=Arabidopsis thaliana OX=3702 GN=TAN PE=1 SV=1	S	Function unknown	microtubule-binding protein TANGLED [Glycine max]
gene-LOC100804789	489	375	365	124	142	110	11.9967	9.55885	9.02718	3.32517	3.10423	2.35135	9.66876e-13	-1.72209	down	--	--	Cellular Component: integral component of membrane (GO:0016021);;	K12272|2.6e-141|gmx:100804789|K12272 signal recognition particle receptor subunit beta | (RefSeq) signal recognition particle receptor subunit beta	Protein export (ko03060)	[U]	Intracellular trafficking, secretion, and vesicular transport	Signal recognition particle receptor beta subunit	--	U	Intracellular trafficking, secretion, and vesicular transport	signal recognition particle receptor subunit beta [Glycine max]
gene-LOC100819367	1118	771	907	276	328	261	23.3004	16.6718	19.0315	6.26513	6.11283	4.72585	2.47291e-16	-1.72178	down	--	--	Biological Process: microtubule cytoskeleton organization (GO:0000226);; Cellular Component: cytoplasmic microtubule (GO:0005881);; Molecular Function: microtubule binding (GO:0008017);;	K10532|5.4e-74|sita:101767625|K10532 heparan-alpha-glucosaminide N-acetyltransferase [EC:2.3.1.78] | (RefSeq) uncharacterized protein LOC101767625	Glycosaminoglycan degradation (ko00531)	[S]	Function unknown	CLASP N terminal	--	S	Function unknown	uncharacterized protein LOC100819367 [Glycine max]
gene-LOC100306224	651	433	420	137	108	208	22.4157	15.4772	14.5474	5.12189	3.30145	6.21642	5.00525e-09	-1.72172	down	--	--	Cellular Component: cytochrome b6f complex (GO:0009512);; Cellular Component: integral component of membrane (GO:0016021);;	--	--	--	--	PetM family of cytochrome b6f complex subunit 7	Cytochrome b6-f complex subunit 7 (Fragment) OS=Spinacia oleracea OX=3562 GN=petM PE=1 SV=1	S	Function unknown	uncharacterized protein LOC100306224 precursor [Glycine max]
gene-LOC100792794	151	155	106	38	37	47	5.84485	6.23133	4.11858	1.58798	1.2768	1.58631	1.1617e-07	-1.72153	down	--	--	Cellular Component: photosystem II (GO:0009523);; Biological Process: photosynthesis (GO:0015979);; Cellular Component: integral component of membrane (GO:0016021);;	K22048|2.8e-29|csv:101209209|K22048 mechanosensitive ion channel protein 4/5/6/7/8/9/10 | (RefSeq) mechanosensitive ion channel protein 10	--	--	--	Photosystem II reaction centre X protein (PsbX)	--	S	Function unknown	uncharacterized protein LOC100792794 [Glycine max]
gene-LOC100801497	1567	1852	1403	437	477	609	28.8887	35.4495	26.0379	8.77945	7.86762	9.78274	7.01687e-19	-1.72142	down	[IR]	Lipid transport and metabolism;; General function prediction only	Molecular Function: hydrolase activity, acting on ester bonds (GO:0016788);;	K00679|2.9e-53|cic:CICLE_v10027727mg|K00679 phospholipid:diacylglycerol acyltransferase [EC:2.3.1.158] | (RefSeq) hypothetical protein	Glycerolipid metabolism (ko00561)	--	--	GDSL-like Lipase/Acylhydrolase	GDSL esterase/lipase At5g33370 OS=Arabidopsis thaliana OX=3702 GN=At5g33370 PE=2 SV=1	I	Lipid transport and metabolism	GDSL esterase/lipase At5g33370 [Glycine max]
gene-LOC100800625	681	504	484	127	207	186	16.0791	12.3436	11.4856	3.25506	4.36782	3.81993	2.38357e-13	-1.72044	down	--	--	Biological Process: regulation of mitotic cell cycle (GO:0007346);;	--	--	--	--	--	--	--	--	uncharacterized protein LOC100800625 [Glycine max]
gene-LOC100306233	1346	1841	1451	414	462	587	43.7025	62.0647	47.4123	14.6593	13.4045	16.5916	1.65257e-17	-1.72021	down	--	--	Molecular Function: endopeptidase inhibitor activity (GO:0004866);;	--	--	--	--	Trypsin and protease inhibitor	Kunitz-type trypsin inhibitor KTI1 OS=Glycine max OX=3847 GN=KTI1 PE=2 SV=1	S	Function unknown	kunitz family trypsin and protease inhibitor precursor [Glycine max]
gene-LOC100810646	3636	1997	1709	653	718	858	135.374	77.2263	64.0297	26.524	23.9113	27.8263	9.69555e-10	-1.72017	down	--	--	Cellular Component: nucleosome (GO:0000786);; Molecular Function: DNA binding (GO:0003677);; Cellular Component: nucleus (GO:0005634);; Molecular Function: protein heterodimerization activity (GO:0046982);;	K11253|1.4e-66|adu:107461485|K11253 histone H3 | (RefSeq) histone H3.2	--	[B]	Chromatin structure and dynamics	Core histone H2A/H2B/H3/H4	Histone H3.2 OS=Medicago sativa OX=3879 GN=H3-1.1 PE=1 SV=2	B	Chromatin structure and dynamics	uncharacterized protein LOC111021800 [Momordica charantia]
gene-COL21	563	268	239	112	105	87	8.56376	4.2233	3.64829	1.85819	1.42902	1.15237	2.28491e-06	-1.71881	down	--	--	Cellular Component: nucleus (GO:0005634);; Molecular Function: zinc ion binding (GO:0008270);;	K12135|5.3e-06|thj:104802991|K12135 zinc finger protein CONSTANS | (RefSeq) zinc finger protein CONSTANS-LIKE 2-like	Circadian rhythm - plant (ko04712)	[K]	Transcription	CCT motif	Zinc finger protein CONSTANS-LIKE 16 OS=Arabidopsis thaliana OX=3702 GN=COL16 PE=1 SV=2	K	Transcription	CONSTANS-like zinc finger protein [Glycine max]
gene-LOC100817897	674	377	478	155	141	168	5.57589	3.23509	3.97726	1.39461	1.0387	1.21144	5.5213e-11	-1.71807	down	--	--	--	K20478|4.0e-11|ppp:112291103|K20478 golgin subfamily B member 1 | (RefSeq) myosin-10-like isoform X1	--	--	--	--	Uncharacterized protein At4g38062 OS=Arabidopsis thaliana OX=3702 GN=At4g38062 PE=4 SV=1	S	Function unknown	uncharacterized protein At4g38062 [Glycine max]
gene-LOC100799090	1168	782	1081	279	347	323	19.3831	13.4702	18.0638	5.04012	5.14385	4.67123	4.11462e-19	-1.71769	down	--	--	Cellular Component: condensed nuclear chromosome kinetochore (GO:0000778);; Molecular Function: protein kinase activity (GO:0004672);; Biological Process: mitotic spindle assembly checkpoint (GO:0007094);; Biological Process: meiotic sister chromatid cohesion, centromeric (GO:0051754);;	K02178|3.6e-224|gmx:100799090|K02178 checkpoint serine/threonine-protein kinase [EC:2.7.11.1] | (RefSeq) uncharacterized protein LOC100799090	--	[D]	Cell cycle control, cell division, chromosome partitioning	Mad3/BUB1 homology region 1	Mitotic spindle checkpoint protein BUBR1 OS=Arabidopsis thaliana OX=3702 GN=BUBR1 PE=1 SV=2	D	Cell cycle control, cell division, chromosome partitioning	uncharacterized protein LOC100799090 [Glycine max]
gene-LOC100797504	12902	16919	11111	3590	4088	5264	172.673	235.179	149.698	52.4577	48.9446	61.401	1.32269e-15	-1.71623	down	[QV]	Secondary metabolites biosynthesis, transport and catabolism;; Defense mechanisms	Molecular Function: iron ion binding (GO:0005506);; Cellular Component: membrane (GO:0016020);; Cellular Component: integral component of membrane (GO:0016021);; Molecular Function: oxidoreductase activity, acting on paired donors, with incorporation or reduction of molecular oxygen, NAD(P)H as one donor, and incorporation of one atom of oxygen (GO:0016709);; Molecular Function: heme binding (GO:…	K23806|2.8e-166|vvi:100263449|K23806 alpha-guaiene 2-oxidase | (RefSeq) CYP71BE5; premnaspirodiene oxygenase-like	--	[Q]	Secondary metabolites biosynthesis, transport and catabolism	Cytochrome P450	Cytochrome P450 71D11 (Fragment) OS=Lotus japonicus OX=34305 GN=CYP71D11 PE=2 SV=1	Q	Secondary metabolites biosynthesis, transport and catabolism	cytochrome P450 71D11 [Glycine max]
gene-LOC100815031	150	84	100	24	35	38	4.56114	2.62833	3.04776	0.753464	0.911814	1.01014	2.0197e-06	-1.71543	down	--	--	--	--	--	--	--	--	--	--	--	uncharacterized protein LOC100815031 isoform X2 [Glycine max]
gene-LOC100814684	748	495	711	190	246	160	7.38012	5.07396	7.05912	2.03823	2.17083	1.36866	7.64468e-12	-1.71419	down	--	--	--	--	--	--	--	--	--	--	--	uncharacterized protein LOC100814684 [Glycine max]
gene-LOC100788643	1500	1005	1068	359	376	381	14.7833	10.2881	10.5991	3.86451	3.31417	3.26721	1.5203e-16	-1.71276	down	--	--	Biological Process: microtubule cytoskeleton organization (GO:0000226);; Biological Process: cytokinesis by cell plate formation (GO:0000911);; Cellular Component: cytoplasm (GO:0005737);; Cellular Component: spindle (GO:0005819);; Molecular Function: microtubule binding (GO:0008017);;	K16732|0.0e+00|gmx:100788643|K16732 protein regulator of cytokinesis 1 | (RefSeq) 65-kDa microtubule-associated protein 3	--	[DZ]	Cell cycle control, cell division, chromosome partitioning;; Cytoskeleton	Microtubule associated protein (MAP65/ASE1 family)	65-kDa microtubule-associated protein 3 OS=Arabidopsis thaliana OX=3702 GN=MAP65-3 PE=1 SV=1	--	--	65-kDa microtubule-associated protein 3 [Glycine max]
gene-LOC100793250	124	144	116	40	17	50	2.37612	2.88458	2.23646	0.833827	0.30105	0.839345	2.26494e-05	-1.71243	down	--	--	--	--	--	--	--	bHLH-MYC and R2R3-MYB transcription factors N-terminal	Protein RICE SALT SENSITIVE 3 OS=Oryza sativa subsp. japonica OX=39947 GN=RSS3 PE=1 SV=1	S	Function unknown	Protein RICE SALT SENSITIVE 3 isoform B [Glycine soja]
gene-LOC100799290	1356	869	1142	326	388	337	11.3998	7.59029	9.66476	2.99169	2.91356	2.46327	7.76372e-17	-1.7123	down	--		Molecular Function: protein kinase activity (GO:0004672);; Molecular Function: ATP binding (GO:0005524);; Cellular Component: integral component of membrane (GO:0016021);;	K20359|1.1e-116|eus:EUTSA_v10006389mg|K20359 PRA1 family protein 1 | (RefSeq) hypothetical protein	--	--	--	Protein tyrosine and serine/threonine kinase	Probably inactive leucine-rich repeat receptor-like protein kinase IMK2 OS=Arabidopsis thaliana OX=3702 GN=IMK2 PE=1 SV=1	T	Signal transduction mechanisms	probably inactive leucine-rich repeat receptor-like protein kinase IMK2 [Glycine max]
gene-LOC100815268	5175	4469	3941	1225	1391	1727	60.9122	54.6296	46.6954	15.7378	14.6484	17.7139	1.71362e-23	-1.71143	down	[G]	Carbohydrate transport and metabolism	Molecular Function: beta-glucosidase activity (GO:0008422);; Biological Process: glucan catabolic process (GO:0009251);;	K05349|0.0e+00|gmx:100815268|K05349 beta-glucosidase [EC:3.2.1.21] | (RefSeq) uncharacterized protein LOC100815268	Cyanoamino acid metabolism (ko00460);; Starch and sucrose metabolism (ko00500);; Phenylpropanoid biosynthesis (ko00940)	--	--	Glycosyl hydrolase family 3 N terminal domain	Beta-xylosidase/alpha-L-arabinofuranosidase 2 OS=Medicago sativa subsp. varia OX=36902 GN=Xyl2 PE=2 SV=1	G	Carbohydrate transport and metabolism	uncharacterized protein LOC100815268 [Glycine max]
gene-LOC100780800	2301	1190	1088	512	437	404	22.7809	12.2323	10.8415	5.52618	3.8679	3.47855	3.78142e-08	-1.71055	down	--	--	Cellular Component: nucleus (GO:0005634);; Biological Process: regulation of transcription, DNA-templated (GO:0006355);;	K23408|3.0e-25|mng:MNEG_7561|K23408 cell division cycle-associated protein 7 | (RefSeq) hypothetical protein	--	--	--	Zinc-finger domain of monoamine-oxidase A repressor R1	--	S	Function unknown	uncharacterized protein LOC100780800 isoform X1 [Glycine max]
gene-LOC100795214	297	165	292	65	77	86	6.3512	3.65123	6.29663	1.50461	1.4744	1.59543	3.54896e-09	-1.70923	down	--	--	--	K19891|9.3e-27|ppp:112294008|K19891 glucan endo-1,3-beta-glucosidase 1/2/3 [EC:3.2.1.39] | (RefSeq) glucan endo-1,3-beta-glucosidase 3-like	Starch and sucrose metabolism (ko00500)	--	--	X8 domain	Glucan endo-1,3-beta-D-glucosidase OS=Olea europaea OX=4146 GN=OLE9 PE=1 SV=1	S	Function unknown	PLASMODESMATA CALLOSE-BINDING PROTEIN 3 [Glycine max]
gene-LOC100527928	1583	1280	1490	383	511	502	49.2913	41.3873	46.6963	12.9963	14.2312	13.6044	1.20035e-30	-1.70915	down	--	--	Molecular Function: electron carrier activity (GO:0009055);; Cellular Component: integral component of membrane (GO:0016021);; Cellular Component: anchored component of plasma membrane (GO:0046658);;	--	--	--	--	Plastocyanin-like domain	Early nodulin-like protein 1 OS=Arabidopsis thaliana OX=3702 GN=At2g25060 PE=2 SV=2	S	Function unknown	ENODL1-like domain-containing protein precursor [Glycine max]
gene-EXP4	825	1532	2169	475	339	515	22.2434	42.9213	58.8932	13.9702	8.16709	12.1009	1.84467e-07	-1.70739	down	--	--	Cellular Component: extracellular region (GO:0005576);; Cellular Component: cell wall (GO:0005618);; Biological Process: plant-type cell wall organization (GO:0009664);; Cellular Component: membrane (GO:0016020);;	K20628|1.2e-122|mdm:103431192|K20628 expansin | (RefSeq) expansin-A1-like	--	--	--	Expansin C-terminal domain	Expansin-A10 OS=Arabidopsis thaliana OX=3702 GN=EXPA10 PE=2 SV=1	S	Function unknown	expansin 4 precursor [Glycine max]
gene-LOC100797557	570	608	590	188	168	203	7.53817	8.35432	7.85753	2.71822	1.98118	2.34305	1.37925e-19	-1.70582	down	[T]	Signal transduction mechanisms	Molecular Function: transmembrane receptor protein serine/threonine kinase activity (GO:0004675);; Molecular Function: ATP binding (GO:0005524);; Cellular Component: plasma membrane (GO:0005886);; Biological Process: protein phosphorylation (GO:0006468);;	K13430|6.5e-141|zju:107417665|K13430 serine/threonine-protein kinase PBS1 [EC:2.7.11.1] | (RefSeq) serine/threonine-protein kinase PBS1	Plant-pathogen interaction (ko04626)	[T]	Signal transduction mechanisms	Protein kinase domain	Probable serine/threonine-protein kinase PBL23 OS=Arabidopsis thaliana OX=3702 GN=PBL23 PE=2 SV=1	T	Signal transduction mechanisms	probable serine/threonine-protein kinase PBL23 [Glycine max]
gene-LOC100803414	1358	815	1252	307	395	372	18.8552	11.7405	17.4993	4.65173	4.90053	4.49901	1.64678e-15	-1.70539	down	--	--	Molecular Function: protein binding (GO:0005515);; Cellular Component: cellular_component (GO:0005575);; Cellular Component: intracellular (GO:0005622);; Cellular Component: cell (GO:0005623);; Cellular Component: cytoplasm (GO:0005737);; Cellular Component: chloroplast (GO:0009507);; Cellular Component: plastid (GO:0009536);; Cellular Component: organelle (GO:0043226);; Cellular Component: membr…	K14152|3.1e-74|cpep:111783531|K14152 phosphoribosyl-ATP pyrophosphohydrolase / phosphoribosyl-AMP cyclohydrolase / histidinol dehydrogenase [EC:3.6.1.31 3.5.4.19 1.1.1.23] | (RefSeq) uncharacterized protein LOC111783531	Histidine metabolism (ko00340);; Biosynthesis of amino acids (ko01230)	--	--	Tetratricopeptide repeat	Protein POLLENLESS 3-LIKE 2 OS=Arabidopsis thaliana OX=3702 GN=At3g51280 PE=2 SV=1	S	Function unknown	protein POLLENLESS 3-LIKE 2 [Glycine max]
gene-LOC100811751	114	104	96	35	21	35	1.61728	1.55393	1.39626	0.527105	0.262055	0.433895	1.84022e-06	-1.70476	down	--	--	Biological Process: proteolysis (GO:0006508);; Molecular Function: serine-type peptidase activity (GO:0008236);; Molecular Function: dipeptidyl-peptidase activity (GO:0008239);;	K01285|3.1e-300|gmx:100811751|K01285 lysosomal Pro-X carboxypeptidase [EC:3.4.16.2] | (RefSeq) lysosomal Pro-X carboxypeptidase isoform X1	--	[OR]	Posttranslational modification, protein turnover, chaperones;; General function prediction only	Serine carboxypeptidase S28	Probable serine protease EDA2 OS=Arabidopsis thaliana OX=3702 GN=EDA2 PE=2 SV=2	O	Posttranslational modification, protein turnover, chaperones	lysosomal Pro-X carboxypeptidase isoform X1 [Glycine max]
gene-LOC100818065	244	305	675	114	118	120	1.93268	2.51197	5.39887	0.987847	0.832984	0.824043	1.78885e-06	-1.70442	down	[G]	Carbohydrate transport and metabolism	Cellular Component: cytoplasm (GO:0005737);; Biological Process: glycogen catabolic process (GO:0005980);; Molecular Function: glycogen phosphorylase activity (GO:0008184);; Molecular Function: pyridoxal phosphate binding (GO:0030170);; Molecular Function: SHG alpha-glucan phosphorylase activity (GO:0102499);;	K00688|0.0e+00|gmx:100818065|K00688 glycogen phosphorylase [EC:2.4.1.1] | (RefSeq) alpha-1,4 glucan phosphorylase L-2 isozyme, chloroplastic/amyloplastic isoform X1	Starch and sucrose metabolism (ko00500)	[G]	Carbohydrate transport and metabolism	Carbohydrate phosphorylase	Alpha-1,4 glucan phosphorylase L-2 isozyme, chloroplastic/amyloplastic OS=Solanum tuberosum OX=4113 GN=STP-1 PE=1 SV=1	G	Carbohydrate transport and metabolism	alpha-1,4 glucan phosphorylase L-2 isozyme, chloroplastic/amyloplastic isoform X1 [Glycine max]
gene-LOC100305731	1765	1245	1046	330	468	481	48.0964	35.2299	28.7034	9.82243	11.408	11.4047	6.23448e-13	-1.70388	down	--	--	Cellular Component: nucleosome (GO:0000786);; Molecular Function: DNA binding (GO:0003677);; Cellular Component: nucleus (GO:0005634);; Biological Process: nucleosome assembly (GO:0006334);; Molecular Function: protein heterodimerization activity (GO:0046982);;	K11252|1.0e-59|gmx:100305731|K11252 histone H2B | (RefSeq) histone superfamily protein	--	[B]	Chromatin structure and dynamics	Core histone H2A/H2B/H3/H4	Histone H2B.3 (Fragment) OS=Solanum lycopersicum OX=4081 GN=H2B-3 PE=2 SV=1	B	Chromatin structure and dynamics	histone superfamily protein [Glycine max]
gene-LOC100782243	302	322	282	77	99	111	5.09983	5.64417	4.79392	1.41307	1.4814	1.63235	1.54821e-14	-1.70219	down	--	--	Molecular Function: protein dimerization activity (GO:0046983);;	K20558|1.3e-25|adu:107495120|K20558 transcription factor SPEECHLESS | (RefSeq) transcription factor SPEECHLESS	MAPK signaling pathway - plant (ko04016)	--	--	Helix-loop-helix DNA-binding domain	Transcription factor bHLH94 OS=Arabidopsis thaliana OX=3702 GN=BHLH94 PE=1 SV=2	K	Transcription	hypothetical protein GLYMA_19G236900 [Glycine max]
gene-LOC100780089	570	397	419	137	118	176	11.1383	8.04759	8.24517	2.90583	2.05795	2.98807	6.27342e-12	-1.70208	down	--	--	--	--	--	--	--	--	--	--	--	uncharacterized protein LOC100780089 [Glycine max]
gene-LOC100306429	1947	2567	3783	717	610	1212	86.7806	118.864	169.744	34.8642	24.3266	47.0582	4.46974e-09	-1.70137	down	--	--	Molecular Function: metal ion binding (GO:0046872);;	--	--	--	--	Metallothionein	Metallothionein-like protein 1 OS=Trifolium repens OX=3899 GN=MT1B PE=3 SV=1	S	Function unknown	metallothionein-like protein 1 [Glycine max]
gene-LOC113000770	44	35	48	3	7	20	0.976016	0.808919	1.07906	0.061131	0.121373	0.388565	0.00189857	-1.69971	down	--	--	Molecular Function: nucleic acid binding (GO:0003676);; Molecular Function: zinc ion binding (GO:0008270);;	K17604|2.0e-30|zju:107411697|K17604 zinc finger SWIM domain-containing protein 3 | (RefSeq) uncharacterized protein LOC107411697 isoform X1	--	--	--	MULE transposase domain	--	S	Function unknown	uncharacterized protein LOC113000770 [Glycine max]
gene-LOC100782127	774	711	563	172	252	228	11.5587	11.0223	8.46104	2.79251	3.36075	2.96043	4.8576e-15	-1.69943	down	[G]	Carbohydrate transport and metabolism	Biological Process: cellular glucose homeostasis (GO:0001678);; Molecular Function: hexokinase activity (GO:0004396);; Molecular Function: ATP binding (GO:0005524);; Molecular Function: glucose binding (GO:0005536);; Biological Process: glycolytic process (GO:0006096);;	K00844|5.0e-282|gmx:100782127|K00844 hexokinase [EC:2.7.1.1] | (RefSeq) hexokinase-2, chloroplastic	Glycolysis / Gluconeogenesis (ko00010);; Fructose and mannose metabolism (ko00051);; Galactose metabolism (ko00052);; Starch and sucrose metabolism (ko00500);; Amino sugar and nucleotide sugar metabolism (ko00520);; Carbon metabolism (ko01200)	[G]	Carbohydrate transport and metabolism	Hexokinase	Hexokinase-2, chloroplastic OS=Nicotiana tabacum OX=4097 GN=HXK2 PE=2 SV=1	G	Carbohydrate transport and metabolism	hexokinase-2, chloroplastic [Glycine max]
gene-LOC100820071	392	235	279	73	102	106	5.94738	3.7005	4.25844	1.20777	1.38018	1.39319	3.22124e-10	-1.69905	down	--	--	Molecular Function: UDP-glycosyltransferase activity (GO:0008194);;	K18823|9.9e-99|aip:107622299|K18823 soyasaponin III rhamnosyltransferase [EC:2.4.1.273] | (RefSeq) soyasaponin III rhamnosyltransferase	--	[GC]	Carbohydrate transport and metabolism;; Energy production and conversion	UDP-glucoronosyl and UDP-glucosyl transferase	Putative UDP-rhamnose:rhamnosyltransferase 1 OS=Fragaria ananassa OX=3747 GN=GT4 PE=2 SV=1	--	--	putative UDP-rhamnose:rhamnosyltransferase 1 [Glycine max]
gene-LOC100795218	153773	101523	127780	34540	42569	45832	4235.36	2904.11	3542.74	1038.78	1048.98	1100.18	1.01253e-23	-1.6989	down	[R]	General function prediction only	Molecular Function: acid phosphatase activity (GO:0003993);;	K20728|3.3e-56|bna:106425571|K20728 vegetative storage protein 2 | (RefSeq) vegetative storage protein 2	MAPK signaling pathway - plant (ko04016)	--	--	HAD superfamily, subfamily IIIB (Acid phosphatase)	Stem 28 kDa glycoprotein OS=Glycine max OX=3847 GN=VSPA PE=2 SV=1	S	Function unknown	stem 28 kDa glycoprotein-like [Glycine soja]
gene-LOC100797891	251	126	135	49	48	53	6.95978	3.57725	3.77714	1.58914	1.23208	1.25999	1.62534e-06	-1.6978	down	--	--	--	--	--	--	--	--	--	S	Function unknown	uncharacterized protein LOC100797891 [Glycine max]
gene-LOC100789611	4033	3197	4431	1129	1063	1530	56.3813	46.4091	62.3584	17.2274	13.2844	18.6362	7.16458e-21	-1.69685	down	[V]	Defense mechanisms	Molecular Function: antiporter activity (GO:0015297);; Cellular Component: membrane (GO:0016020);; Cellular Component: integral component of membrane (GO:0016021);; Molecular Function: transmembrane transporter activity (GO:0022857);; Molecular Function: xenobiotic transporter activity (GO:0042910);;	K03327|2.1e-277|gmx:100789611|K03327 multidrug resistance protein, MATE family | (RefSeq) protein DETOXIFICATION 35	--	[R]	General function prediction only	MatE	Protein DETOXIFICATION 34 OS=Arabidopsis thaliana OX=3702 GN=DTX34 PE=2 SV=1	V	Defense mechanisms	protein DETOXIFICATION 35 [Glycine max]
gene-LOC100789918	104	104	150	29	37	42	1.13033	1.18317	1.64518	0.34697	0.354741	0.400753	1.07657e-07	-1.69551	down	[T]	Signal transduction mechanisms	Molecular Function: acid phosphatase activity (GO:0003993);; Cellular Component: integral component of membrane (GO:0016021);; Molecular Function: metal ion binding (GO:0046872);;	K22390|1.7e-292|gmx:100789918|K22390 acid phosphatase type 7 | (RefSeq) purple acid phosphatase 2	--	[G]	Carbohydrate transport and metabolism	Calcineurin-like phosphoesterase	Purple acid phosphatase 2 OS=Ipomoea batatas OX=4120 GN=PAP2 PE=1 SV=1	G	Carbohydrate transport and metabolism	purple acid phosphatase 2 [Glycine max]
gene-GMIQD50	559	382	487	164	143	134	6.22371	4.42211	5.46328	1.9927	1.42608	1.29804	3.71883e-12	-1.69503	down	--	--	Molecular Function: molecular_function (GO:0003674);; Molecular Function: binding (GO:0005488);; Molecular Function: protein binding (GO:0005515);; Cellular Component: cellular_component (GO:0005575);; Cellular Component: intracellular (GO:0005622);; Cellular Component: cell (GO:0005623);; Cellular Component: nucleus (GO:0005634);; Cellular Component: cytoskeleton (GO:0005856);; Cellular Componen…	--	--	--	--	IQ calmodulin-binding motif	Protein IQ-DOMAIN 1 OS=Arabidopsis thaliana OX=3702 GN=IQD1 PE=1 SV=1	S	Function unknown	protein IQ-DOMAIN 1 [Glycine max]
gene-LOC100781062	345	288	294	101	120	50	2.71196	2.34852	2.3254	0.864891	0.844329	0.341803	8.80266e-07	-1.69345	down	--	--	--	--	--	--	--	--	Uncharacterized protein At4g38062 OS=Arabidopsis thaliana OX=3702 GN=At4g38062 PE=4 SV=1	S	Function unknown	uncharacterized protein At4g38062 [Glycine max]
gene-LOC100796624	203	712	1621	198	130	76	4.22131	15.4353	34.0674	4.49446	2.41198	1.37515	0.00731238	-1.69132	down	--	--	Molecular Function: DNA binding (GO:0003677);; Molecular Function: transcription factor activity, sequence-specific DNA binding (GO:0003700);; Cellular Component: nucleus (GO:0005634);;	K12900|2.5e-25|lang:109341833|K12900 FUS-interacting serine-arginine-rich protein 1 | (RefSeq) serine/arginine-rich SC35-like splicing factor SCL30A	Spliceosome (ko03040)	--	--	AP2 domain	Ethylene-responsive transcription factor ERF115 OS=Arabidopsis thaliana OX=3702 GN=ERF115 PE=1 SV=1	K	Transcription	ethylene-responsive transcription factor ERF113 [Glycine max]
gene-EXPB8	126	83	101	17	22	50	4.26902	2.89327	3.4307	0.596324	0.644383	1.46396	4.53872e-05	-1.68969	down	--	--	Cellular Component: extracellular region (GO:0005576);; Biological Process: syncytium formation (GO:0006949);; Cellular Component: plasmodesma (GO:0009506);; Biological Process: sexual reproduction (GO:0019953);;	K20628|1.4e-155|gmx:100780112|K20628 expansin | (RefSeq) EXPB8; expansin-B3-like precursor	--	--	--	Expansin C-terminal domain	Expansin-B3 OS=Arabidopsis thaliana OX=3702 GN=EXPB3 PE=2 SV=2	S	Function unknown	expansin-B3-like precursor [Glycine max]
gene-LOC100818066	1972	1469	1774	468	521	696	32.669	25.2805	29.577	8.46396	7.7219	10.0455	1.80458e-21	-1.6895	down	[P]	Inorganic ion transport and metabolism	Molecular Function: N,N-dimethylaniline monooxygenase activity (GO:0004499);; Molecular Function: flavin adenine dinucleotide binding (GO:0050660);; Molecular Function: NADP binding (GO:0050661);;	K22324|5.0e-111|eus:EUTSA_v10023453mg|K22324 aliphatic glucosinolate S-oxygenase [EC:1.14.13.237] | (RefSeq) hypothetical protein	--	[Q]	Secondary metabolites biosynthesis, transport and catabolism	Flavin-binding monooxygenase-like	Flavin-containing monooxygenase FMO GS-OX-like 8 OS=Arabidopsis thaliana OX=3702 GN=At5g61290 PE=1 SV=1	Q	Secondary metabolites biosynthesis, transport and catabolism	flavin-containing monooxygenase FMO GS-OX-like 8 [Glycine max]
gene-LOC100820431	106	61	117	25	38	13	2.95485	1.75372	3.29423	0.760397	0.95229	0.316017	0.000168876	-1.6869	down	--	--	--	K15082|2.3e-40|cic:CICLE_v10010155mg|K15082 DNA repair protein RAD7 | (RefSeq) hypothetical protein	--	--	--	--	--	--	--	uncharacterized protein LOC100820431 [Glycine max]
gene-LOC100796042	383	514	360	113	154	132	3.33658	4.64384	3.1535	1.07288	1.19864	0.998839	1.49432e-11	-1.68423	down	--	--	Cellular Component: nucleus (GO:0005634);; Biological Process: regulation of transcription, DNA-templated (GO:0006355);; Molecular Function: lipid binding (GO:0008289);; Molecular Function: sequence-specific DNA binding (GO:0043565);;	K09338|0.0e+00|gmx:100796042|K09338 homeobox-leucine zipper protein | (RefSeq) homeobox-leucine zipper protein HDG11-like	--	--	--	START domain	Homeobox-leucine zipper protein HDG11 OS=Arabidopsis thaliana OX=3702 GN=HDG11 PE=1 SV=1	K	Transcription	homeobox-leucine zipper protein HDG11-like [Glycine max]
gene-LOC100527547	1073	1113	726	240	258	430	32.033	35.8402	22.0645	7.87418	6.97637	11.2898	4.97089e-10	-1.6795	down	--	--	Molecular Function: metal ion binding (GO:0046872);;	K09377|2.3e-113|gmx:100527547|K09377 cysteine and glycine-rich protein | (RefSeq) uncharacterized protein LOC100527547	--	[TZ]	Signal transduction mechanisms;; Cytoskeleton	LIM domain	LIM domain-containing protein WLIM1 OS=Arabidopsis thaliana OX=3702 GN=WLIM1 PE=1 SV=1	--	--	uncharacterized protein LOC100527547 isoform X1 [Glycine max]
gene-GMIQD65	99	181	162	34	44	56	1.18186	2.2587	1.95854	0.425847	0.462228	0.587157	1.37679e-06	-1.67885	down	--	--	Molecular Function: protein binding (GO:0005515);; Cellular Component: cellular_component (GO:0005575);; Cellular Component: intracellular (GO:0005622);; Cellular Component: cell (GO:0005623);; Cellular Component: cytoplasm (GO:0005737);; Cellular Component: cytosol (GO:0005829);; Cellular Component: cytoskeleton (GO:0005856);; Cellular Component: microtubule associated complex (GO:0005875);; Cel…	--	--	--	--	Protein of unknown function (DUF4005)	Protein IQ-DOMAIN 20 OS=Arabidopsis thaliana OX=3702 GN=IQD20 PE=1 SV=1	S	Function unknown	calmodulin-binding domain-containing protein IQD65 isoform X1 [Glycine max]
gene-LOC100789917	80	84	176	20	24	51	1.27511	1.38374	2.82145	0.33534	0.337493	0.700253	0.000136588	-1.67794	down	[G]	Carbohydrate transport and metabolism	Cellular Component: integral component of membrane (GO:0016021);; Molecular Function: transmembrane transporter activity (GO:0022857);;	--	--	[R]	General function prediction only	Major Facilitator Superfamily	--	S	Function unknown	hippocampus abundant transcript-like protein 1 [Glycine max]
gene-LOC100776343	87	65	80	14	35	17	1.3067	1.01369	1.21199	0.224254	0.471492	0.218573	6.28877e-05	-1.67765	down	--	--	Cellular Component: nucleus (GO:0005634);; Biological Process: regulation of gene expression (GO:0010468);; Biological Process: anatomical structure development (GO:0048856);;	K09228|4.2e-10|ppp:112288929|K09228 KRAB domain-containing zinc finger protein | (RefSeq) zinc finger protein JACKDAW-like	--	[R]	General function prediction only	--	Zinc finger protein WIP2 OS=Arabidopsis thaliana OX=3702 GN=WIP2 PE=1 SV=1	S	Function unknown	zinc finger protein WIP2 [Glycine max]
gene-LOC100792980	850	700	789	201	329	221	9.65512	8.26923	8.98732	2.49895	3.33238	2.16287	1.3387e-14	-1.67727	down	--	--	Biological Process: reproduction (GO:0000003);; Biological Process: nuclear division (GO:0000280);; Biological Process: developmental process involved in reproduction (GO:0003006);; Molecular Function: protein binding (GO:0005515);; Cellular Component: cellular_component (GO:0005575);; Cellular Component: intracellular (GO:0005622);; Cellular Component: cell (GO:0005623);; Cellular Component: nuc…	K14152|2.3e-100|cpep:111783531|K14152 phosphoribosyl-ATP pyrophosphohydrolase / phosphoribosyl-AMP cyclohydrolase / histidinol dehydrogenase [EC:3.6.1.31 3.5.4.19 1.1.1.23] | (RefSeq) uncharacterized protein LOC111783531	Histidine metabolism (ko00340);; Biosynthesis of amino acids (ko01230)	--	--	Tetratricopeptide repeat	Protein POLLENLESS 3 OS=Arabidopsis thaliana OX=3702 GN=MS5 PE=2 SV=2	S	Function unknown	protein POLLENLESS 3 isoform X1 [Glycine max]
gene-LOC100792798	244	377	278	57	135	86	3.55201	5.7074	4.07965	0.896691	1.75011	1.08217	4.44903e-07	-1.67576	down	[C]	Energy production and conversion	Molecular Function: retinal dehydrogenase activity (GO:0001758);; Molecular Function: coniferyl-aldehyde dehydrogenase activity (GO:0050269);;	K12355|2.0e-291|gmx:100792798|K12355 coniferyl-aldehyde dehydrogenase [EC:1.2.1.68] | (RefSeq) aldehyde dehydrogenase family 2 member C4	Phenylpropanoid biosynthesis (ko00940)	[C]	Energy production and conversion	Aldehyde dehydrogenase family	Aldehyde dehydrogenase family 2 member C4 OS=Arabidopsis thaliana OX=3702 GN=ALDH2C4 PE=1 SV=2	C	Energy production and conversion	aldehyde dehydrogenase family 2 member C4 [Glycine max]
gene-LOC100807423	81	41	53	14	20	14	4.45097	2.32859	2.93439	0.796063	0.985144	0.668813	0.000182617	-1.67467	down	--	--	Cellular Component: integral component of membrane (GO:0016021);;	--	--	[OR]	Posttranslational modification, protein turnover, chaperones;; General function prediction only	--	--	O	Posttranslational modification, protein turnover, chaperones	uncharacterized protein LOC100807423 [Glycine max]
gene-LOC100805505	230	212	189	69	72	56	5.67471	5.42625	4.69184	1.84802	1.58197	1.19011	9.24913e-10	-1.67344	down	--	--	Biological Process: mitotic cell cycle (GO:0000278);; Cellular Component: condensed chromosome outer kinetochore (GO:0000940);; Cellular Component: spindle microtubule (GO:0005876);; Biological Process: chromosome segregation (GO:0007059);; Molecular Function: microtubule binding (GO:0008017);; Biological Process: regulation of microtubule polymerization or depolymerization (GO:0031110);; Biologi…	K08341|1.1e-30|han:110930598|K08341 GABA(A) receptor-associated protein | (RefSeq) autophagy-related protein 8D-like	Autophagy - other (ko04136)	[S]	Function unknown	Spindle and kinetochore-associated protein 1	Spindle and kinetochore-associated protein 1 homolog OS=Arabidopsis thaliana OX=3702 GN=At3g60660 PE=2 SV=1	S	Function unknown	spindle and kinetochore-associated protein 1 homolog [Glycine max]
gene-LOC100776207	874	499	599	173	240	214	12.2888	7.28205	8.47405	2.64849	3.01145	2.61669	1.93262e-11	-1.67328	down	--	--	Cellular Component: host cell nucleus (GO:0042025);;	K06627|1.3e-204|gmx:100776207|K06627 cyclin-A | (RefSeq) uncharacterized protein LOC100776207	--	[D]	Cell cycle control, cell division, chromosome partitioning	Cyclin, N-terminal domain	Cyclin-A1-1 OS=Arabidopsis thaliana OX=3702 GN=CYCA1-1 PE=1 SV=1	D	Cell cycle control, cell division, chromosome partitioning	uncharacterized protein LOC100776207 isoform X1 [Glycine max]
gene-LOC100783570	428	233	282	116	93	71	7.05062	3.97859	4.67288	2.07538	1.35882	1.01606	6.70201e-07	-1.67223	down	--	--	--	--	--	--	--	--	--	S	Function unknown	GDSL esterase/lipase At4g10955 [Glycine max]
gene-LOC100527742	4591	4779	3456	1291	1452	1443	138.62	149.843	105.04	42.5464	39.2118	37.9488	8.70662e-19	-1.67034	down	--	--	Molecular Function: endopeptidase inhibitor activity (GO:0004866);;	--	--	--	--	Trypsin and protease inhibitor	Kunitz-type trypsin inhibitor KTI1 OS=Glycine max OX=3847 GN=KTI1 PE=2 SV=1	--	--	trypsin inhibitor precursor [Glycine max]
gene-LOC100799069	1708	1058	1324	401	482	434	25.4585	16.3712	19.8531	6.52848	6.41777	5.63223	1.09573e-15	-1.66989	down	--	--	Cellular Component: integral component of membrane (GO:0016021);;	K20720|3.1e-38|pxb:103949083|K20720 reticulon-4 | (RefSeq) reticulon-like protein B21 isoform X1	--	--	--	Reticulon	Reticulon-like protein B18 OS=Arabidopsis thaliana OX=3702 GN=RTNLB18 PE=2 SV=2	S	Function unknown	reticulon-like protein B17 isoform X2 [Glycine max]
gene-LOC100803678	1410	916	1116	340	390	384	29.9519	20.2038	23.8501	7.88356	7.40181	7.10704	2.79241e-17	-1.66901	down	[M]	Cell wall/membrane/envelope biogenesis	Molecular Function: protein serine/threonine kinase activity (GO:0004674);; Molecular Function: ATP binding (GO:0005524);;	K08850|2.1e-171|gmx:100803678|K08850 aurora kinase, other [EC:2.7.11.1] | (RefSeq) uncharacterized protein LOC100803678	--	[D]	Cell cycle control, cell division, chromosome partitioning	Protein kinase domain	Serine/threonine-protein kinase Aurora-1 OS=Arabidopsis thaliana OX=3702 GN=AUR1 PE=1 SV=1	T	Signal transduction mechanisms	serine/threonine-protein kinase Aurora-1 [Glycine soja]
gene-LOC102664900	574	509	368	144	130	188	12.4106	11.4345	8.01964	3.39685	2.51606	3.53324	1.85931e-10	-1.66885	down	--	--	Molecular Function: peroxidase activity (GO:0004601);; Cellular Component: extracellular region (GO:0005576);; Biological Process: response to oxidative stress (GO:0006979);; Cellular Component: plant-type cell wall (GO:0009505);; Cellular Component: plasmodesma (GO:0009506);; Molecular Function: heme binding (GO:0020037);; Biological Process: hydrogen peroxide catabolic process (GO:0042744);; Mo…	K00430|3.8e-182|gmx:102664900|K00430 peroxidase [EC:1.11.1.7] | (RefSeq) peroxidase 18	Phenylpropanoid biosynthesis (ko00940)	--	--	Peroxidase	Peroxidase 18 OS=Arabidopsis thaliana OX=3702 GN=PER18 PE=3 SV=1	Q	Secondary metabolites biosynthesis, transport and catabolism	peroxidase 18 [Glycine max]
gene-LOC100797659	917	575	634	194	223	268	9.05727	5.86968	6.29251	2.09022	1.95836	2.29042	5.43166e-13	-1.66752	down	--	--	--	--	--	--	--	--	--	--	--	golgin subfamily A member 6-like protein 22 isoform X2 [Glycine max]
gene-LOC100811239	1129	826	1037	317	316	339	10.306	7.82807	9.52936	3.15863	2.57768	2.69082	1.22189e-20	-1.6671	down	--	--	Cellular Component: integral component of membrane (GO:0016021);;	--	--	--	--	--	--	--	--	uncharacterized protein LOC100811239 [Glycine max]
gene-LOC100811630	547	532	421	143	169	176	8.59287	8.67159	6.65733	2.44328	2.37563	2.40239	2.80309e-15	-1.66685	down	[Z]	Cytoskeleton	Molecular Function: ATP binding (GO:0005524);; Cellular Component: cytoplasm (GO:0005737);; Cellular Component: cytoskeleton (GO:0005856);;	K10355|2.5e-217|gmx:100811630|K10355 actin, other eukaryote | (RefSeq) actin	--	[Z]	Cytoskeleton	Actin	Actin OS=Gossypium hirsutum OX=3635 PE=3 SV=1	Z	Cytoskeleton	actin [Glycine max]
gene-LOC100799248	455	258	209	91	72	117	6.42697	3.78316	2.97105	1.39575	0.905624	1.44169	1.92107e-06	-1.66223	down	--	--	Molecular Function: transcription regulatory region sequence-specific DNA binding (GO:0000976);; Molecular Function: transcription factor activity, sequence-specific DNA binding (GO:0003700);; Cellular Component: nucleus (GO:0005634);; Biological Process: positive regulation of transcription, DNA-templated (GO:0045893);;	K14491|2.1e-15|obr:102722403|K14491 two-component response regulator ARR-B family | (RefSeq) two-component response regulator ORR22	Plant hormone signal transduction (ko04075)	--	--	Myb-like DNA-binding domain	Probable transcription factor GLK1 OS=Oryza sativa subsp. japonica OX=39947 GN=GLK1 PE=2 SV=1	K	Transcription	hypothetical protein GLYMA_06G289300 [Glycine max]
gene-LOC547742	914	609	630	217	234	245	13.5402	9.36108	9.38916	3.50337	3.09845	3.16347	6.34246e-14	-1.66115	down	[T]	Signal transduction mechanisms	Biological Process: DNA replication checkpoint (GO:0000076);; Molecular Function: protein kinase activity (GO:0004672);; Molecular Function: protein tyrosine kinase activity (GO:0004713);; Molecular Function: ATP binding (GO:0005524);; Cellular Component: nucleus (GO:0005634);; Biological Process: cell cycle arrest (GO:0007050);; Biological Process: mitotic cell cycle checkpoint (GO:0007093);;	K06632|9.8e-294|gmx:547742|K06632 wee1-like protein kinase [EC:2.7.11.1] | (RefSeq) wee1	--	[D]	Cell cycle control, cell division, chromosome partitioning	Protein kinase domain	Wee1-like protein kinase OS=Arabidopsis thaliana OX=3702 GN=WEE1 PE=1 SV=1	T	Signal transduction mechanisms	wee1 [Glycine max]
gene-LOC102667523	518	335	390	127	150	119	5.52988	3.71744	4.19156	1.47481	1.43451	1.10618	2.7181e-11	-1.66041	down	--	--	--	--	--	--	--	--	Uncharacterized protein At1g65710 OS=Arabidopsis thaliana OX=3702 GN=At1g65710 PE=2 SV=1	S	Function unknown	uncharacterized protein At1g65710 [Glycine max]
gene-LOC100792664	418	377	305	102	114	141	9.91928	9.29048	7.28731	2.63673	2.41495	2.90312	1.674e-12	-1.66027	down	--	--	Molecular Function: calcium ion binding (GO:0005509);; Cellular Component: photosystem II oxygen evolving complex (GO:0009654);; Biological Process: photosynthesis (GO:0015979);; Cellular Component: extrinsic component of membrane (GO:0019898);;	--	--	--	--	PsbP	PsbP domain-containing protein 1, chloroplastic OS=Arabidopsis thaliana OX=3702 GN=PPD1 PE=1 SV=1	S	Function unknown	psbP domain-containing protein 1, chloroplastic [Glycine max]
gene-LOC100305872	84	60	79	21	30	11	2.40142	1.79468	2.29422	0.655544	0.773335	0.251497	0.00015014	-1.65975	down	--	--	Molecular Function: endopeptidase inhibitor activity (GO:0004866);;	--	--	--	--	Trypsin and protease inhibitor	Subtilisin inhibitor CLSI-II OS=Canavalia lineata OX=28957 PE=1 SV=1	--	--	uncharacterized protein LOC100305872 isoform X1 [Glycine max]
gene-LOC100802701	100	70	105	26	20	36	1.69694	1.24148	1.79839	0.482784	0.30205	0.525563	7.59694e-06	-1.65935	down	--	--	Molecular Function: Rho GDP-dissociation inhibitor activity (GO:0005094);; Cellular Component: cytosol (GO:0005829);; Biological Process: Rho protein signal transduction (GO:0007266);; Cellular Component: membrane (GO:0016020);; Molecular Function: Rac GTPase binding (GO:0048365);;	K12462|2.1e-140|gmx:100802701|K12462 Rho GDP-dissociation inhibitor | (RefSeq) rho GDP-dissociation inhibitor 1	--	[T]	Signal transduction mechanisms	RHO protein GDP dissociation inhibitor	Rho GDP-dissociation inhibitor 1 OS=Arabidopsis thaliana OX=3702 GN=GDI1 PE=1 SV=1	T	Signal transduction mechanisms	rho GDP-dissociation inhibitor 1 [Glycine max]
gene-MSG	2915	5083	5280	1162	1043	2022	118.622	214.858	216.318	51.6193	37.9579	71.7251	9.66336e-09	-1.65842	down	--	--	Biological Process: defense response (GO:0006952);;	--	--	--	--	Pathogenesis-related protein Bet v 1 family	MLP-like protein 34 OS=Arabidopsis thaliana OX=3702 GN=MLP34 PE=2 SV=1	S	Function unknown	MLP-like protein 28-like [Glycine max]
gene-LOC100305503	3437	3161	3657	1015	1143	1267	123.491	117.928	132.252	39.8045	36.7356	39.6595	2.41591e-48	-1.65789	down	[Q]	Secondary metabolites biosynthesis, transport and catabolism	--	K07253|1.0e-52|pvu:PHAVU_008G092500g|K07253 phenylpyruvate tautomerase [EC:5.3.2.1] | (RefSeq) hypothetical protein	Tyrosine metabolism (ko00350);; Phenylalanine metabolism (ko00360)	[V]	Defense mechanisms	Macrophage migration inhibitory factor (MIF)	--	V	Defense mechanisms	uncharacterized protein LOC100305503 [Glycine max]
gene-LOC100780777	175	93	76	25	22	51	3.02252	1.66309	1.31167	0.46915	0.326506	0.762086	0.000178907	-1.65783	down	--	--	Cellular Component: chloroplast thylakoid membrane (GO:0009535);; Cellular Component: photosystem II oxygen evolving complex (GO:0009654);; Biological Process: photosynthesis (GO:0015979);;	K08903|7.9e-97|gmx:100780777|K08903 photosystem II 13kDa protein | (RefSeq) photosystem II reaction center PSB28 protein, chloroplastic	Photosynthesis (ko00195)	--	--	Psb28 protein	Photosystem II reaction center PSB28 protein, chloroplastic OS=Oryza sativa subsp. japonica OX=39947 GN=PSB28 PE=2 SV=2	S	Function unknown	photosystem II reaction center PSB28 protein, chloroplastic [Glycine max]
gene-LOC100306057	382	322	374	98	126	130	10.8078	9.47833	10.6706	3.02336	3.19296	3.20384	2.28783e-17	-1.65686	down	--	--	--	--	--	--	--	--	--	--	--	uncharacterized protein LOC100306057 [Glycine max]
gene-LOC100785790	1378	784	1141	355	382	316	8.97035	5.30324	7.48493	2.52474	2.225	1.79736	6.23823e-12	-1.65585	down	--	--	Molecular Function: microtubule motor activity (GO:0003777);; Molecular Function: ATP binding (GO:0005524);; Cellular Component: kinesin complex (GO:0005871);; Cellular Component: microtubule (GO:0005874);; Biological Process: microtubule-based movement (GO:0007018);; Molecular Function: microtubule binding (GO:0008017);; Molecular Function: ATP-dependent microtubule motor activity, plus-end-dire…	K10400|0.0e+00|gmx:100785790|K10400 kinesin family member 15 | (RefSeq) kinesin-like protein KIN-12B isoform X1	--	--	--	Kinesin motor domain	Kinesin-like protein KIN-12B OS=Arabidopsis thaliana OX=3702 GN=KIN12B PE=1 SV=1	Z	Cytoskeleton	kinesin-like protein KIN-12B isoform X1 [Glycine max]
gene-LOC100799493	1158	804	1149	332	303	376	23.9797	17.2936	23.9504	7.4973	5.61346	6.77566	1.37337e-16	-1.65566	down	--	--	Molecular Function: SNARE binding (GO:0000149);; Molecular Function: SNAP receptor activity (GO:0005484);; Cellular Component: plasma membrane (GO:0005886);; Biological Process: intracellular protein transport (GO:0006886);; Biological Process: exocytosis (GO:0006887);; Biological Process: vesicle fusion (GO:0006906);; Cellular Component: endomembrane system (GO:0012505);; Cellular Component: int…	K08486|4.9e-166|gmx:100799493|K08486 syntaxin 1B/2/3 | (RefSeq) syntaxin-related protein KNOLLE	SNARE interactions in vesicular transport (ko04130)	[U]	Intracellular trafficking, secretion, and vesicular transport	Syntaxin	Syntaxin-related protein KNOLLE OS=Arabidopsis thaliana OX=3702 GN=KN PE=1 SV=1	U	Intracellular trafficking, secretion, and vesicular transport	syntaxin-related protein KNOLLE [Glycine max]
gene-LOC100779702	2106	1539	1446	457	560	663	31.7436	24.0973	21.9403	7.5205	7.55453	8.71081	2.68162e-16	-1.65426	down	--	--	Molecular Function: hydroquinone glucosyltransferase activity (GO:0050505);;	K08237|9.5e-275|gmx:100779702|K08237 hydroquinone glucosyltransferase [EC:2.4.1.218] | (RefSeq) hydroquinone glucosyltransferase	--	[GC]	Carbohydrate transport and metabolism;; Energy production and conversion	UDP-glucoronosyl and UDP-glucosyl transferase	Hydroquinone glucosyltransferase OS=Rauvolfia serpentina OX=4060 GN=AS PE=1 SV=1	--	--	hydroquinone glucosyltransferase [Glycine max]
gene-LOC100799371	144	84	108	24	26	51	3.80351	2.30743	2.87256	0.695448	0.615794	1.17488	1.71109e-05	-1.65344	down	--	--	--	--	--	--	--	--	--	--	--	uncharacterized protein LOC100799371 [Glycine max]
gene-LOC100305464	612	383	445	176	161	106	22.5656	14.6815	16.5301	7.0929	5.29398	3.40159	5.7768e-08	-1.65265	down	--	--	--	--	--	--	--	--	--	--	--	uncharacterized protein LOC100305464 [Glycine max]
gene-LOC100789332	4872	3433	3384	1151	1328	1377	187.962	137.566	131.42	48.4694	45.8213	46.2836	1.0731e-18	-1.65235	down	--	--	Cellular Component: nucleosome (GO:0000786);; Molecular Function: DNA binding (GO:0003677);; Cellular Component: nucleus (GO:0005634);; Molecular Function: protein heterodimerization activity (GO:0046982);;	K11253|1.4e-66|adu:107461485|K11253 histone H3 | (RefSeq) histone H3.2	--	[B]	Chromatin structure and dynamics	Core histone H2A/H2B/H3/H4	Histone H3.2 OS=Medicago sativa OX=3879 GN=H3-1.1 PE=1 SV=2	B	Chromatin structure and dynamics	uncharacterized protein LOC111021800 [Momordica charantia]
gene-LOC100787210	1438	1812	1053	337	499	575	20.6278	27.0006	15.2031	5.27785	6.40376	7.18431	1.89334e-10	-1.65151	down	[H]	Coenzyme transport and metabolism	Molecular Function: adenosylhomocysteinase activity (GO:0004013);; Cellular Component: cytosol (GO:0005829);; Biological Process: one-carbon metabolic process (GO:0006730);; Biological Process: S-adenosylmethionine cycle (GO:0033353);;	K01251|1.2e-283|gmx:100787210|K01251 adenosylhomocysteinase [EC:3.3.1.1] | (RefSeq) adenosylhomocysteinase	Cysteine and methionine metabolism (ko00270)	[H]	Coenzyme transport and metabolism	S-adenosyl-L-homocysteine hydrolase	Adenosylhomocysteinase OS=Lupinus luteus OX=3873 GN=SAHH PE=1 SV=1	H	Coenzyme transport and metabolism	adenosylhomocysteinase [Glycine max]
gene-LOC100819244	70	42	45	14	12	18	1.22816	0.760227	0.800395	0.269626	0.187426	0.277007	0.000230754	-1.65063	down	[Q]	Secondary metabolites biosynthesis, transport and catabolism	Molecular Function: metal ion binding (GO:0046872);; Molecular Function: dioxygenase activity (GO:0051213);;	K04125|1.8e-52|pop:7471474|K04125 gibberellin 2beta-dioxygenase [EC:1.14.11.13] | (RefSeq) gibberellin 2-beta-dioxygenase 8	Diterpenoid biosynthesis (ko00904)	[QR]	Secondary metabolites biosynthesis, transport and catabolism;; General function prediction only	2OG-Fe(II) oxygenase superfamily	Gibberellin 2-beta-dioxygenase 8 OS=Arabidopsis thaliana OX=3702 GN=GA2OX8 PE=1 SV=2	Q	Secondary metabolites biosynthesis, transport and catabolism	gibberellin 2-beta-dioxygenase 8 [Glycine max]
gene-LOC100787303	560	763	619	174	221	247	16.1388	22.82	17.9463	5.45908	5.69522	6.20478	8.95588e-15	-1.64988	down	--	--	--	K23637|6.0e-30|pvu:PHAVU_011G203600g|K23637 WAP four-disulfide core domain protein 3 | (RefSeq) hypothetical protein	--	--	--	Albumin I chain a	Albumin-1 OS=Glycine soja OX=3848 PE=3 SV=1	--	--	albumin-1 [Glycine max]
gene-LOC100783134	423	326	372	87	147	134	6.78991	5.43986	6.0092	1.52047	2.11423	1.87023	7.07095e-13	-1.64883	down	--	--	--	--	--	--	--	--	--	--	--	uncharacterized protein LOC100783134 [Glycine max]
gene-CYCB1_1	2406	1540	1886	613	680	613	40.2431	26.7521	31.746	11.1803	10.1636	8.92609	2.56765e-16	-1.64846	down	--	--	Biological Process: regulation of cyclin-dependent protein serine/threonine kinase activity (GO:0000079);; Cellular Component: cyclin-dependent protein kinase holoenzyme complex (GO:0000307);; Cellular Component: nucleus (GO:0005634);; Cellular Component: cytoplasm (GO:0005737);; Molecular Function: cyclin-dependent protein serine/threonine kinase regulator activity (GO:0016538);; Cellular Compon…	K21777|6.0e-250|gmx:547920|K21777 G2/mitotic-specific cyclin-B, other | (RefSeq) CYCB1;1; G2/mitotic-specific cyclin S13-6	--	[D]	Cell cycle control, cell division, chromosome partitioning	Cyclin, N-terminal domain	G2/mitotic-specific cyclin S13-6 OS=Glycine max OX=3847 PE=2 SV=1	D	Cell cycle control, cell division, chromosome partitioning	hypothetical protein GLYMA_03G123600 [Glycine max]
gene-LOC100804350	1491	1253	2117	468	469	648	35.1915	30.7203	50.312	12.0459	9.90066	13.3365	5.15656e-14	-1.64746	down	--	--	Molecular Function: peroxidase activity (GO:0004601);; Cellular Component: extracellular region (GO:0005576);; Biological Process: response to oxidative stress (GO:0006979);; Molecular Function: heme binding (GO:0020037);; Biological Process: hydrogen peroxide catabolic process (GO:0042744);; Molecular Function: metal ion binding (GO:0046872);;	K00430|6.8e-187|gmx:100804350|K00430 peroxidase [EC:1.11.1.7] | (RefSeq) uncharacterized protein LOC100804350 precursor	Phenylpropanoid biosynthesis (ko00940)	--	--	Peroxidase	Peroxidase 50 OS=Arabidopsis thaliana OX=3702 GN=PER50 PE=1 SV=1	Q	Secondary metabolites biosynthesis, transport and catabolism	uncharacterized protein LOC100804350 precursor [Glycine max]
gene-LOC100785811	224	180	202	51	72	74	7.26541	6.05802	6.58	1.77441	2.07232	2.08119	3.79242e-11	-1.64745	down	[E]	Amino acid transport and metabolism	Cellular Component: mitochondrion (GO:0005739);; Cellular Component: glycine cleavage complex (GO:0005960);; Biological Process: glycine decarboxylation via glycine cleavage system (GO:0019464);;	K02437|7.8e-91|gmx:100785811|K02437 glycine cleavage system H protein | (RefSeq) glycine cleavage system H protein, mitochondrial	Glycine, serine and threonine metabolism (ko00260);; Glyoxylate and dicarboxylate metabolism (ko00630);; Carbon metabolism (ko01200)	[E]	Amino acid transport and metabolism	Glycine cleavage H-protein	Glycine cleavage system H protein, mitochondrial OS=Flaveria anomala OX=35877 GN=GDCSH PE=2 SV=1	E	Amino acid transport and metabolism	glycine cleavage system H protein, mitochondrial [Glycine max]
gene-LOC100797576	87	46	71	23	20	14	1.47355	0.817845	1.21579	0.416337	0.304562	0.208537	0.000160021	-1.64722	down	--	--	Molecular Function: protein binding (GO:0005515);;	--	--	--	--	F-box domain	F-box protein At2g39490 OS=Arabidopsis thaliana OX=3702 GN=At2g39490 PE=2 SV=1	S	Function unknown	F-box protein At2g39490 [Glycine max]
gene-LOC100809091	1023	618	775	259	214	306	13.7162	8.59941	10.4535	3.77866	2.56711	3.56535	2.04787e-11	-1.64622	down	[L]	Replication, recombination and repair	Molecular Function: calcium ion binding (GO:0005509);; Molecular Function: GTP binding (GO:0005525);; Biological Process: endocytosis (GO:0006897);; Biological Process: endosomal transport (GO:0016197);; Cellular Component: intracellular membrane-bounded organelle (GO:0043231);;	K12483|0.0e+00|gmx:100809091|K12483 EH domain-containing protein 1 | (RefSeq) EH domain-containing protein 1	Endocytosis (ko04144)	[TU]	Signal transduction mechanisms;; Intracellular trafficking, secretion, and vesicular transport	Domain of unknown function (DUF5600)	EH domain-containing protein 1 OS=Arabidopsis thaliana OX=3702 GN=EHD1 PE=1 SV=1	--	--	EH domain-containing protein 1 [Glycine max]
gene-LOC100787541	1128	692	938	312	297	280	18.1885	11.5897	15.2175	5.49374	4.27647	3.93573	8.10675e-13	-1.64587	down	--	--	Biological Process: male meiosis II (GO:0007142);;	--	--	--	--	--	--	--	--	uncharacterized protein LOC100787541 [Glycine max]
gene-LOC100306676	116	82	89	24	21	42	3.42329	2.49673	2.64202	0.753764	0.550677	1.07305	1.25166e-05	-1.6454	down	[J]	Translation, ribosomal structure and biogenesis	Cellular Component: thylakoid (GO:0009579);; Cellular Component: integral component of membrane (GO:0016021);;	--	--	--	--	CAAD domains of cyanobacterial aminoacyl-tRNA synthetase	Protein CURVATURE THYLAKOID 1B, chloroplastic OS=Arabidopsis thaliana OX=3702 GN=CURT1B PE=1 SV=2	S	Function unknown	protein CURVATURE THYLAKOID 1B-like [Glycine max]
gene-LOC100801537	586	887	660	212	257	230	8.50815	13.3843	9.65728	3.36143	3.33825	2.90621	2.59961e-12	-1.64373	down	--	--	Cellular Component: integral component of membrane (GO:0016021);;	--	--	--	--	--	--	--	--	uncharacterized protein LOC100801537 [Glycine max]
gene-LOC100796815	4554	2848	4541	931	1277	1729	69.0641	44.8476	69.3105	15.4138	17.3174	22.846	8.7041e-13	-1.6437	down	[E]	Amino acid transport and metabolism	Molecular Function: serine-type carboxypeptidase activity (GO:0004185);; Biological Process: proteolysis involved in cellular protein catabolic process (GO:0051603);;	K16297|3.4e-299|gmx:100796815|K16297 serine carboxypeptidase-like clade II [EC:3.4.16.-] | (RefSeq) serine carboxypeptidase-like 27	--	[OE]	Posttranslational modification, protein turnover, chaperones;; Amino acid transport and metabolism	Serine carboxypeptidase	Serine carboxypeptidase-like 27 OS=Arabidopsis thaliana OX=3702 GN=SCPL27 PE=2 SV=1	O	Posttranslational modification, protein turnover, chaperones	serine carboxypeptidase-like 27 [Glycine max]
gene-LOC100776853	114	174	138	46	26	57	1.96955	3.1392	2.40098	0.862366	0.403775	0.857459	1.16049e-05	-1.64116	down	--	--	Cellular Component: integral component of membrane (GO:0016021);;	K17046|1.7e-08|tcc:18593293|K17046 protein DEK | (RefSeq) DNA ligase 1	--	--	--	--	--	--	--	uncharacterized protein LOC100776853 [Glycine max]
gene-LOC100796881	2288	1593	2305	665	740	625	17.2994	12.5128	17.5493	5.48771	5.00299	4.11754	2.61901e-17	-1.64075	down	--	--	Molecular Function: microtubule motor activity (GO:0003777);; Molecular Function: ATP binding (GO:0005524);; Cellular Component: kinesin complex (GO:0005871);; Cellular Component: microtubule (GO:0005874);; Biological Process: microtubule-based movement (GO:0007018);; Molecular Function: microtubule binding (GO:0008017);; Molecular Function: ATP-dependent microtubule motor activity, plus-end-dire…	K10398|0.0e+00|gmx:100796881|K10398 kinesin family member 11 | (RefSeq) kinesin-like protein KIN-5B	--	[Z]	Cytoskeleton	Kinesin motor domain	Kinesin-like protein KIN-5B OS=Arabidopsis thaliana OX=3702 GN=KIN5B PE=2 SV=1	Z	Cytoskeleton	kinesin-like protein KIN-5B [Glycine max]
gene-LOC100786278	1083	697	947	258	312	334	10.8353	7.24216	9.53816	2.81828	2.78617	2.91323	2.29241e-16	-1.63798	down	--	--	Molecular Function: microtubule motor activity (GO:0003777);; Molecular Function: ATP binding (GO:0005524);; Biological Process: microtubule-based movement (GO:0007018);; Molecular Function: microtubule binding (GO:0008017);;	K10398|0.0e+00|gmx:100786278|K10398 kinesin family member 11 | (RefSeq) kinesin-like protein KIN-10A	--	[Z]	Cytoskeleton	Kinesin motor domain	Kinesin-like protein KIN-10A OS=Arabidopsis thaliana OX=3702 GN=KIN10A PE=1 SV=1	Z	Cytoskeleton	kinesin-like protein KIN-10A [Glycine max]
gene-LOC100806354	1605	879	1230	391	415	404	13.4459	7.64632	10.3608	3.56756	3.10757	2.94638	3.06096e-12	-1.63483	down	--	--	Molecular Function: microtubule motor activity (GO:0003777);; Molecular Function: ATP binding (GO:0005524);; Cellular Component: kinesin complex (GO:0005871);; Cellular Component: microtubule (GO:0005874);; Biological Process: microtubule-based movement (GO:0007018);; Molecular Function: microtubule binding (GO:0008017);; Molecular Function: ATPase activity (GO:0016887);;	K11498|0.0e+00|gmx:100806354|K11498 centromeric protein E | (RefSeq) kinesin-like protein NACK1	--	[Z]	Cytoskeleton	Kinesin motor domain	Kinesin-like protein NACK1 OS=Nicotiana tabacum OX=4097 GN=NACK1 PE=1 SV=1	Z	Cytoskeleton	kinesin-like protein NACK1 [Glycine max]
gene-LOC100779889	1406	914	1190	323	422	427	20.6519	13.9439	17.5852	5.17159	5.54115	5.4592	4.65677e-17	-1.63267	down	--	--	Biological Process: regulation of cyclin-dependent protein serine/threonine kinase activity (GO:0000079);; Cellular Component: cyclin-dependent protein kinase holoenzyme complex (GO:0000307);; Cellular Component: nucleus (GO:0005634);; Cellular Component: cytoplasm (GO:0005737);; Molecular Function: cyclin-dependent protein serine/threonine kinase regulator activity (GO:0016538);; Cellular Compon…	K21777|6.7e-243|gmx:100779889|K21777 G2/mitotic-specific cyclin-B, other | (RefSeq) G2/mitotic-specific cyclin-1	--	[D]	Cell cycle control, cell division, chromosome partitioning	Cyclin, N-terminal domain	G2/mitotic-specific cyclin-1 OS=Medicago sativa subsp. varia OX=36902 PE=2 SV=1	D	Cell cycle control, cell division, chromosome partitioning	G2/mitotic-specific cyclin-1 [Glycine max]
gene-CYCA1_1	1023	698	669	262	286	230	15.1178	10.7016	9.94315	4.21286	3.78065	2.95325	2.45746e-11	-1.63232	down	--	--	Biological Process: regulation of cyclin-dependent protein serine/threonine kinase activity (GO:0000079);; Cellular Component: cyclin-dependent protein kinase holoenzyme complex (GO:0000307);; Cellular Component: nucleus (GO:0005634);; Cellular Component: cytoplasm (GO:0005737);; Molecular Function: cyclin-dependent protein serine/threonine kinase regulator activity (GO:0016538);; Cellular Compon…	K06627|6.8e-252|gmx:547781|K06627 cyclin-A | (RefSeq) CYCA1;1; mitotic cyclin a2-type	--	[D]	Cell cycle control, cell division, chromosome partitioning	Cyclin, N-terminal domain	Cyclin-A1-1 OS=Arabidopsis thaliana OX=3702 GN=CYCA1-1 PE=1 SV=1	D	Cell cycle control, cell division, chromosome partitioning	mitotic cyclin a2-type [Glycine max]
gene-LOC100811551	111	133	72	39	29	25	1.80832	2.25806	1.18468	0.69055	0.424351	0.352423	6.31838e-05	-1.63032	down	--	--	Cellular Component: integral component of membrane (GO:0016021);;	K17046|1.1e-12|tcc:18593293|K17046 protein DEK | (RefSeq) DNA ligase 1	--	--	--	--	--	--	--	uncharacterized protein LOC100811551 [Glycine max]
gene-LOC100860051	11807	19176	11012	3779	4690	5521	464.288	783.147	435.878	162.225	164.988	189.194	8.22719e-11	-1.62902	down	--	--	--	--	--	--	--	Glycine rich protein family	--	S	Function unknown	uncharacterized protein LOC100860051 precursor [Glycine max]
gene-LOC100815034	429	231	263	107	103	78	6.10727	3.40338	3.75201	1.64048	1.29355	0.95203	4.54384e-07	-1.62781	down	--	--	Molecular Function: metal ion binding (GO:0046872);;	K10728|9.5e-17|egu:105045060|K10728 topoisomerase (DNA) II binding protein 1 | (RefSeq) BRCT domain-containing protein At4g02110	Homologous recombination (ko03440)	[KTDL]	Transcription;; Signal transduction mechanisms;; Cell cycle control, cell division, chromosome partitioning;; Replication, recombination and repair	twin BRCT domain	BRCT domain-containing protein At4g02110 OS=Arabidopsis thaliana OX=3702 GN=At4g02110 PE=4 SV=3	L	Replication, recombination and repair	hypothetical protein GLYMA_19G042100 [Glycine max]
gene-LOC778072	40	101	72	17	18	26	0.557512	1.46128	0.998445	0.252015	0.224946	0.309015	0.000377034	-1.62767	down	--	--	Molecular Function: transcription regulatory region sequence-specific DNA binding (GO:0000976);; Molecular Function: transcription factor activity, sequence-specific DNA binding (GO:0003700);; Cellular Component: nucleus (GO:0005634);; Biological Process: regulation of stomatal movement (GO:0010119);; Biological Process: cell differentiation (GO:0030154);; Molecular Function: sequence-specific DN…	K09422|8.4e-246|gmx:778072|K09422 transcription factor MYB, plant | (RefSeq) transcription factor MYB61	--	[K]	Transcription	Myb-like DNA-binding domain	Transcription factor MYB61 OS=Arabidopsis thaliana OX=3702 GN=MYB61 PE=2 SV=1	--	--	transcription factor MYB61 [Glycine max]
gene-LOC100815985	1701	852	1277	351	324	566	19.9103	10.3572	15.0421	4.47849	3.38727	5.76801	1.00691e-08	-1.62727	down	[H]	Coenzyme transport and metabolism	Biological Process: protoporphyrinogen IX biosynthetic process (GO:0006782);; Molecular Function: glutamyl-tRNA reductase activity (GO:0008883);; Molecular Function: NADP binding (GO:0050661);;	K02492|5.0e-296|gmx:100815985|K02492 glutamyl-tRNA reductase [EC:1.2.1.70] | (RefSeq) glutamyl-tRNA reductase 1, chloroplastic	Porphyrin and chlorophyll metabolism (ko00860)	--	--	Shikimate / quinate 5-dehydrogenase	Glutamyl-tRNA reductase 1, chloroplastic OS=Cucumis sativus OX=3659 GN=HEMA1 PE=2 SV=1	H	Coenzyme transport and metabolism	glutamyl-tRNA reductase 1, chloroplastic [Glycine max]
gene-LOC100818806	100	107	131	26	37	45	1.71694	1.89485	2.25961	0.481451	0.55709	0.660117	3.44919e-07	-1.62693	down	--	--	Molecular Function: transcription factor activity, sequence-specific DNA binding (GO:0003700);; Cellular Component: nucleus (GO:0005634);; Biological Process: regulation of transcription, DNA-templated (GO:0006355);; Molecular Function: sequence-specific DNA binding (GO:0043565);;	K14494|9.6e-35|csat:109131449|K14494 DELLA protein | (RefSeq) DELLA protein RGL3	Plant hormone signal transduction (ko04075)	--	--	GRAS domain family	Protein SHORT-ROOT OS=Arabidopsis thaliana OX=3702 GN=SHR PE=1 SV=1	K	Transcription	protein SHORT-ROOT [Glycine max]
gene-LOC100783684	515	311	469	137	153	132	8.90011	5.58562	8.15998	2.58316	2.35293	1.989	6.38143e-11	-1.62492	down	--	--	Biological Process: mitotic spindle assembly checkpoint (GO:0007094);; Molecular Function: kinase activity (GO:0016301);;	K02178|2.6e-222|gmx:100783684|K02178 checkpoint serine/threonine-protein kinase [EC:2.7.11.1] | (RefSeq) mitotic spindle checkpoint protein BUBR1	--	[D]	Cell cycle control, cell division, chromosome partitioning	Mad3/BUB1 homology region 1	Mitotic spindle checkpoint protein BUBR1 OS=Arabidopsis thaliana OX=3702 GN=BUBR1 PE=1 SV=2	D	Cell cycle control, cell division, chromosome partitioning	mitotic spindle checkpoint protein BUBR1 [Glycine max]
gene-LOC100787169	121	191	363	82	52	61	2.78116	4.57422	8.43135	2.06371	1.05964	1.22719	8.26417e-05	-1.62426	down	--	--	Molecular Function: protein dimerization activity (GO:0046983);;	K22484|1.7e-27|pvu:PHAVU_001G121200g|K22484 transcriptional regulator CBF1 | (RefSeq) hypothetical protein	--	--	--	Helix-loop-helix DNA-binding domain	Transcription factor bHLH51 OS=Arabidopsis thaliana OX=3702 GN=BHLH51 PE=2 SV=1	K	Transcription	transcription factor bHLH51 [Glycine max]
gene-LOC100806627	329	258	190	87	79	83	4.89379	3.99242	2.84755	1.41486	1.04697	1.06991	5.78846e-08	-1.62418	down	--	--	Cellular Component: condensed nuclear chromosome kinetochore (GO:0000778);; Molecular Function: protein kinase activity (GO:0004672);; Biological Process: mitotic spindle assembly checkpoint (GO:0007094);; Biological Process: meiotic sister chromatid cohesion, centromeric (GO:0051754);;	K02178|2.9e-22|brp:103867523|K02178 checkpoint serine/threonine-protein kinase [EC:2.7.11.1] | (RefSeq) mitotic spindle checkpoint protein BUBR1 isoform X1	--	[D]	Cell cycle control, cell division, chromosome partitioning	Mad3/BUB1 homology region 1	Mitotic spindle checkpoint protein BUBR1 OS=Arabidopsis thaliana OX=3702 GN=BUBR1 PE=1 SV=2	D	Cell cycle control, cell division, chromosome partitioning	probable inactive serine/threonine-protein kinase bub1 [Glycine max]
gene-LOC102665298	618	407	461	163	161	166	2.89764	1.97025	2.17819	0.823923	0.680584	0.680487	2.41154e-12	-1.62247	down	--	--	--	--	--	--	--	--	--	--	--	uncharacterized protein LOC102665298 isoform X2 [Glycine max]
gene-LOC100813344	2893	2805	2637	756	894	1200	25.0234	25.1945	22.9576	7.13913	6.91441	9.04415	2.93161e-22	-1.62202	down	[G]	Carbohydrate transport and metabolism	Molecular Function: hydrolase activity, hydrolyzing O-glycosyl compounds (GO:0004553);; Biological Process: carbohydrate metabolic process (GO:0005975);; Molecular Function: carbohydrate binding (GO:0030246);;	K15925|0.0e+00|gmx:100813344|K15925 alpha-D-xyloside xylohydrolase [EC:3.2.1.177] | (RefSeq) alpha-xylosidase 1	--	[G]	Carbohydrate transport and metabolism	Glycosyl hydrolases family 31	Alpha-xylosidase 1 OS=Arabidopsis thaliana OX=3702 GN=XYL1 PE=1 SV=1	G	Carbohydrate transport and metabolism	alpha-xylosidase 1 [Glycine max]
gene-LOC100797977	280	158	197	51	85	68	5.2592	3.07466	3.73973	1.07019	1.46889	1.11433	1.87744e-07	-1.62202	down	--	--	Molecular Function: zinc ion binding (GO:0008270);;	--	--	--	--	PLATZ transcription factor	--	S	Function unknown	uncharacterized protein LOC100797977 isoform X1 [Glycine max]
gene-LOC100791762	247	223	183	88	71	36	5.05744	4.72692	3.75736	1.95261	1.28793	0.640819	2.09535e-05	-1.62091	down	--	--	Cellular Component: histone acetyltransferase complex (GO:0000123);; Cellular Component: nuclear chromatin (GO:0000790);; Molecular Function: histone acetyltransferase activity (GO:0004402);; Cellular Component: nucleus (GO:0005634);; Molecular Function: histone binding (GO:0042393);; Biological Process: negative regulation of transcription, DNA-templated (GO:0045892);; Biological Process: positi…	K11643|1.0e-12|mis:MICPUN_60550|K11643 chromodomain-helicase-DNA-binding protein 4 [EC:3.6.4.12] | (RefSeq) SNF2 super family	--	[K]	Transcription	PHD-finger	Histone-lysine N-methyltransferase ATXR6 OS=Arabidopsis thaliana OX=3702 GN=ATXR6 PE=1 SV=1	K	Transcription	histone-lysine N-methyltransferase ATXR6 [Glycine max]
gene-LOC100777288	1808	1393	1720	552	603	488	10.7689	8.61571	10.3097	3.58845	3.20937	2.53246	3.47653e-18	-1.62045	down	[T]	Signal transduction mechanisms	Molecular Function: protein kinase activity (GO:0004672);; Molecular Function: ATP binding (GO:0005524);;	K17545|0.0e+00|gmx:100777288|K17545 serine/threonine-protein kinase ULK4 [EC:2.7.11.1] | (RefSeq) serine/threonine-protein kinase RUNKEL	--	[R]	General function prediction only	Protein kinase domain	Serine/threonine-protein kinase RUNKEL OS=Arabidopsis thaliana OX=3702 GN=RUK PE=1 SV=1	T	Signal transduction mechanisms	serine/threonine-protein kinase RUNKEL [Glycine max]
gene-LOC100808302	2740	1901	2579	722	895	819	58.9494	42.4634	55.8586	16.9508	17.2295	15.344	4.5788e-21	-1.62013	down	[R]	General function prediction only	Molecular Function: protein serine/threonine kinase activity (GO:0004674);; Molecular Function: ATP binding (GO:0005524);;	K07760|4.5e-180|gmx:100808302|K07760 cyclin-dependent kinase [EC:2.7.11.22] | (RefSeq) cyclin-dependent kinase B2-2	--	[R]	General function prediction only	Protein kinase domain	Cyclin-dependent kinase B2-2 OS=Arabidopsis thaliana OX=3702 GN=CDKB2-2 PE=1 SV=2	T	Signal transduction mechanisms	cyclin-dependent kinase B2-2 [Glycine max]
gene-LOC100780781	1654	1876	1286	420	491	715	31.7784	37.4394	24.8784	8.80683	8.43067	11.9624	5.13248e-12	-1.61912	down	[IR]	Lipid transport and metabolism;; General function prediction only	Molecular Function: hydrolase activity, acting on ester bonds (GO:0016788);;	K00679|7.2e-52|cic:CICLE_v10027727mg|K00679 phospholipid:diacylglycerol acyltransferase [EC:2.3.1.158] | (RefSeq) hypothetical protein	Glycerolipid metabolism (ko00561)	--	--	GDSL-like Lipase/Acylhydrolase	GDSL esterase/lipase At5g33370 OS=Arabidopsis thaliana OX=3702 GN=At5g33370 PE=2 SV=1	I	Lipid transport and metabolism	GDSL esterase/lipase At5g33370 [Glycine max]
gene-LOC100805024	532	362	470	156	143	151	8.97216	6.31313	7.96358	2.86626	2.13856	2.19647	1.07807e-12	-1.61893	down	--	--	Biological Process: male meiosis II (GO:0007142);;	--	--	--	--	--	--	--	--	uncharacterized protein LOC100805024 isoform X3 [Glycine max]
gene-LOC100794248	417	318	320	79	143	130	6.70486	5.31051	5.18732	1.37348	2.04913	1.82027	1.86533e-10	-1.61822	down	[H]	Coenzyme transport and metabolism	Molecular Function: methionine adenosyltransferase activity (GO:0004478);; Molecular Function: ATP binding (GO:0005524);; Cellular Component: cytosol (GO:0005829);; Biological Process: S-adenosylmethionine biosynthetic process (GO:0006556);; Biological Process: one-carbon metabolic process (GO:0006730);; Molecular Function: metal ion binding (GO:0046872);;	K00789|6.5e-229|gmx:100794248|K00789 S-adenosylmethionine synthetase [EC:2.5.1.6] | (RefSeq) S-adenosylmethionine synthase 3	Cysteine and methionine metabolism (ko00270);; Biosynthesis of amino acids (ko01230)	[H]	Coenzyme transport and metabolism	S-adenosylmethionine synthetase, C-terminal domain	S-adenosylmethionine synthase 3 OS=Catharanthus roseus OX=4058 GN=SAMS3 PE=1 SV=1	H	Coenzyme transport and metabolism	S-adenosylmethionine synthase 3 [Glycine max]
gene-LOC100775844	6379	5443	3748	1438	1534	2251	110.069	97.5434	65.1024	27.0934	23.6788	33.8444	3.86938e-11	-1.61746	down	[G]	Carbohydrate transport and metabolism	Molecular Function: fructose-bisphosphate aldolase activity (GO:0004332);; Cellular Component: cytosol (GO:0005829);; Biological Process: glycolytic process (GO:0006096);; Biological Process: fructose 1,6-bisphosphate metabolic process (GO:0030388);;	K01623|5.8e-225|gmx:100775844|K01623 fructose-bisphosphate aldolase, class I [EC:4.1.2.13] | (RefSeq) putative fructose-bisphosphate aldolase 2	Glycolysis / Gluconeogenesis (ko00010);; Pentose phosphate pathway (ko00030);; Fructose and mannose metabolism (ko00051);; Carbon fixation in photosynthetic organisms (ko00710);; Carbon metabolism (ko01200);; Biosynthesis of amino acids (ko01230)	[G]	Carbohydrate transport and metabolism	Fructose-bisphosphate aldolase class-I	Fructose-bisphosphate aldolase 1, chloroplastic (Fragment) OS=Pisum sativum OX=3888 PE=1 SV=1	G	Carbohydrate transport and metabolism	putative fructose-bisphosphate aldolase 2 [Glycine max]
gene-LOC100806461	142	208	216	48	63	74	2.5731	3.91127	3.93774	0.944997	1.02247	1.17039	3.23652e-08	-1.61662	down	--	--	Cellular Component: plasma membrane (GO:0005886);; Cellular Component: integral component of membrane (GO:0016021);; Molecular Function: transmembrane transporter activity (GO:0022857);;	K17500|4.6e-54|nto:104085001|K17500 integrin-linked kinase-associated serine/threonine phosphatase 2C [EC:3.1.3.16] | (RefSeq) WAT1-related protein At3g18200 isoform X1	--	--	--	EamA-like transporter family	WAT1-related protein At2g37460 OS=Arabidopsis thaliana OX=3702 GN=At2g37460 PE=2 SV=1	S	Function unknown	WAT1-related protein At2g37460 [Glycine max]
gene-LOC100791845	1342	805	925	388	311	291	11.2233	6.98645	7.78079	3.53905	2.32206	2.11883	1.83311e-09	-1.61653	down	--	--	Molecular Function: microtubule motor activity (GO:0003777);; Molecular Function: ATP binding (GO:0005524);; Cellular Component: kinesin complex (GO:0005871);; Cellular Component: microtubule (GO:0005874);; Biological Process: microtubule-based movement (GO:0007018);; Molecular Function: microtubule binding (GO:0008017);; Molecular Function: ATPase activity (GO:0016887);;	K11498|0.0e+00|gmx:100791845|K11498 centromeric protein E | (RefSeq) kinesin-like protein KIN-7B	--	[Z]	Cytoskeleton	Kinesin motor domain	Kinesin-like protein NACK2 OS=Nicotiana tabacum OX=4097 GN=NACK2 PE=1 SV=1	Z	Cytoskeleton	kinesin-like protein KIN-7B [Glycine max]
gene-LOC100797617	1184	924	830	293	301	397	22.262	18.0475	15.7202	6.00493	5.05537	6.50449	1.66702e-14	-1.61563	down	--	--	Cellular Component: chloroplast stroma (GO:0009570);; Molecular Function: hydrolase activity, acting on ester bonds (GO:0016788);;	K01206|3.0e-66|csat:104750593|K01206 alpha-L-fucosidase [EC:3.2.1.51] | (RefSeq) alpha-L-fucosidase 3-like	Other glycan degradation (ko00511)	--	--	GDSL-like Lipase/Acylhydrolase	GDSL esterase/lipase At1g09390 OS=Arabidopsis thaliana OX=3702 GN=At1g09390 PE=2 SV=1	S	Function unknown	GDSL esterase/lipase At1g09390 [Glycine max]
gene-LOC100802923	1140	644	984	294	334	285	21.1424	12.394	18.3613	5.94526	5.54157	4.60801	1.34043e-11	-1.61324	down	--	--	Cellular Component: microtubule organizing center (GO:0005815);; Cellular Component: microtubule (GO:0005874);; Cellular Component: cytoplasmic microtubule (GO:0005881);; Molecular Function: microtubule binding (GO:0008017);; Biological Process: thigmotropism (GO:0009652);; Biological Process: regulation of microtubule polymerization or depolymerization (GO:0031110);; Cellular Component: microtub…	K10436|1.5e-181|gmx:100802923|K10436 microtubule-associated protein, RP/EB family | (RefSeq) microtubule-associated protein RP/EB family member 1C	--	[DZ]	Cell cycle control, cell division, chromosome partitioning;; Cytoskeleton	EB1-like C-terminal motif	Microtubule-associated protein RP/EB family member 1C OS=Arabidopsis thaliana OX=3702 GN=EB1C PE=1 SV=1	Z	Cytoskeleton	hypothetical protein GLYMA_11G052200 [Glycine max]
gene-LOC100798216	735	411	636	173	216	201	9.44048	5.45602	8.2435	2.42415	2.47092	2.23518	3.39931e-11	-1.61296	down	--	--	Biological Process: regulation of cyclin-dependent protein serine/threonine kinase activity (GO:0000079);; Cellular Component: cyclin-dependent protein kinase holoenzyme complex (GO:0000307);; Cellular Component: nucleus (GO:0005634);; Cellular Component: cytoplasm (GO:0005737);; Molecular Function: cyclin-dependent protein serine/threonine kinase regulator activity (GO:0016538);; Cellular Compon…	K06627|1.2e-278|gmx:100798216|K06627 cyclin-A | (RefSeq) cyclin-A1-4 isoform X1	--	[D]	Cell cycle control, cell division, chromosome partitioning	Cyclin, N-terminal domain	Cyclin-A1-1 OS=Arabidopsis thaliana OX=3702 GN=CYCA1-1 PE=1 SV=1	D	Cell cycle control, cell division, chromosome partitioning	cyclin-A1-4 isoform X1 [Glycine max]
gene-LOC100810616	821	549	686	208	243	242	23.3729	16.2391	19.6546	6.45886	6.192	5.99946	1.0653e-15	-1.61157	down	--	--	--	--	--	--	--	--	--	--	--	uncharacterized protein LOC100810616 [Glycine max]
gene-LOC100808254	327	106	49	14	47	61	12.2869	4.13894	1.83066	0.569913	1.55114	1.99677	0.00402049	-1.61102	down	[C]	Energy production and conversion	Molecular Function: electron carrier activity (GO:0009055);; Cellular Component: chloroplast (GO:0009507);; Molecular Function: metal ion binding (GO:0046872);; Molecular Function: 2 iron, 2 sulfur cluster binding (GO:0051537);;	K02639|5.7e-77|gmx:100808254|K02639 ferredoxin | (RefSeq) ferredoxin-A	Photosynthesis (ko00195)	--	--	2Fe-2S iron-sulfur cluster binding domain	Ferredoxin-1, chloroplastic OS=Solanum lycopersicum OX=4081 GN=SEND33 PE=2 SV=1	C	Energy production and conversion	ferredoxin-A [Glycine max]
gene-LOC100801655	320	236	267	91	102	78	5.87653	4.58462	5.01518	1.78955	1.66959	1.22516	2.8956e-10	-1.6094	down	--	--	--	--	--	--	--	--	--	--	--	uncharacterized protein LOC100801655 isoform X1 [Glycine max]
gene-LOC100777888	41	113	45	16	10	27	0.457581	1.31203	0.504853	0.189161	0.096112	0.25659	0.0022207	-1.60908	down	--	--	Cellular Component: integral component of membrane (GO:0016021);;	K14780|1.4e-82|dcr:108220614|K14780 ATP-dependent RNA helicase DHX37/DHR1 [EC:3.6.4.13] | (RefSeq) ATP-dependent RNA helicase DEAH13-like isoform X1	--	[G]	Carbohydrate transport and metabolism	Protein of unknown function, DUF604	--	S	Function unknown	uncharacterized protein LOC100777888 [Glycine max]
gene-LOC100809934	274	247	307	106	78	86	5.53642	5.19314	6.25471	2.33357	1.40858	1.50493	7.41521e-10	-1.60889	down	[F]	Nucleotide transport and metabolism	Molecular Function: catalytic activity (GO:0003824);;	--	--	--	--	Protein of unknown function (DUF561)	Uncharacterized protein ycf23 OS=Porphyra purpurea OX=2787 GN=ycf23 PE=3 SV=1	S	Function unknown	uncharacterized protein ycf23 [Glycine max]
gene-LOC100800246	2438	1595	1876	633	614	748	18.3694	12.4823	14.2296	5.20862	4.13342	4.91062	4.88863e-16	-1.6088	down	--	--	Molecular Function: microtubule motor activity (GO:0003777);; Molecular Function: ATP binding (GO:0005524);; Cellular Component: kinesin complex (GO:0005871);; Cellular Component: microtubule (GO:0005874);; Biological Process: microtubule-based movement (GO:0007018);; Molecular Function: microtubule binding (GO:0008017);; Molecular Function: ATP-dependent microtubule motor activity, plus-end-dire…	K10398|0.0e+00|gmx:100800246|K10398 kinesin family member 11 | (RefSeq) kinesin-like protein KIN-5C	--	[Z]	Cytoskeleton	Kinesin motor domain	Kinesin-like protein KIN-5C OS=Nicotiana tabacum OX=4097 GN=KIN5C PE=1 SV=1	Z	Cytoskeleton	kinesin-like protein KIN-5C [Glycine max]
gene-LOC100814573	423	312	324	118	116	119	6.30662	4.83523	4.86436	1.91843	1.53686	1.54702	4.34389e-12	-1.60878	down	--	--	--	--	--	--	--	--	--	--	--	uncharacterized protein LOC100814573 [Glycine max]
gene-LOC100788910	454	454	353	110	118	195	9.59154	9.9751	7.51173	2.52708	2.21861	3.58359	9.91739e-10	-1.60865	down	--	--	Cellular Component: nucleus (GO:0005634);; Cellular Component: nuclear pore (GO:0005643);; Cellular Component: cytoplasm (GO:0005737);; Molecular Function: Ran GTPase binding (GO:0008536);; Biological Process: positive regulation of GTPase activity (GO:0043547);; Biological Process: intracellular transport (GO:0046907);;	K20827|8.6e-72|dzi:111302816|K20827 RNA polymerase II-associated protein 2 [EC:3.1.3.16] | (RefSeq) putative RNA polymerase II subunit B1 CTD phosphatase RPAP2 homolog isoform X1	--	[U]	Intracellular trafficking, secretion, and vesicular transport	RanBP1 domain	Ran-binding protein 1 homolog b OS=Arabidopsis thaliana OX=3702 GN=RANBP1B PE=1 SV=2	U	Intracellular trafficking, secretion, and vesicular transport	ran-binding protein 1 homolog b [Glycine max]
gene-LOC100777710	2163	2390	2103	811	584	834	39.9521	45.8584	39.109	16.3463	9.63752	13.4156	6.0857e-14	-1.60861	down	[IR]	Lipid transport and metabolism;; General function prediction only	Cellular Component: extracellular region (GO:0005576);; Molecular Function: hydrolase activity, acting on ester bonds (GO:0016788);;	K00679|2.3e-74|cic:CICLE_v10027727mg|K00679 phospholipid:diacylglycerol acyltransferase [EC:2.3.1.158] | (RefSeq) hypothetical protein	Glycerolipid metabolism (ko00561)	--	--	GDSL-like Lipase/Acylhydrolase	GDSL esterase/lipase EXL3 OS=Arabidopsis thaliana OX=3702 GN=EXL3 PE=2 SV=1	I	Lipid transport and metabolism	GDSL esterase/lipase EXL3 [Glycine max]
gene-LOC100799839	1131	885	1043	305	384	358	24.6087	19.9837	22.8372	7.22773	7.46708	6.79006	1.7732e-23	-1.60802	down	[R]	General function prediction only	Molecular Function: cyclin-dependent protein serine/threonine kinase activity (GO:0004693);; Molecular Function: ATP binding (GO:0005524);; Cellular Component: nucleus (GO:0005634);; Biological Process: protein phosphorylation (GO:0006468);;	K07760|8.9e-184|gmx:100799839|K07760 cyclin-dependent kinase [EC:2.7.11.22] | (RefSeq) cyclin-dependent kinase B2-2	--	[R]	General function prediction only	Protein kinase domain	Cyclin-dependent kinase B2-2 OS=Arabidopsis thaliana OX=3702 GN=CDKB2-2 PE=1 SV=2	T	Signal transduction mechanisms	cyclin-dependent kinase B2-2 [Glycine max]
gene-LOC100777734	1935	1285	1526	516	552	535	18.9624	13.0737	15.0486	5.52131	4.83403	4.56438	1.056e-16	-1.6069	down	--	--	Biological Process: microtubule cytoskeleton organization (GO:0000226);; Biological Process: cytokinesis by cell plate formation (GO:0000911);; Cellular Component: cytoplasm (GO:0005737);; Cellular Component: spindle (GO:0005819);; Molecular Function: microtubule binding (GO:0008017);;	K16732|0.0e+00|gmx:100777734|K16732 protein regulator of cytokinesis 1 | (RefSeq) 65-kDa microtubule-associated protein 3	--	[DZ]	Cell cycle control, cell division, chromosome partitioning;; Cytoskeleton	Microtubule associated protein (MAP65/ASE1 family)	65-kDa microtubule-associated protein 3 OS=Arabidopsis thaliana OX=3702 GN=MAP65-3 PE=1 SV=1	--	--	65-kDa microtubule-associated protein 3 [Glycine max]
gene-LOC100779739	76	42	102	11	24	29	0.76858	0.437728	1.03866	0.119606	0.214849	0.249139	0.000441855	-1.60662	down	[N]	Cell motility	Cellular Component: Golgi apparatus (GO:0005794);; Cellular Component: trans-Golgi network (GO:0005802);; Cellular Component: plasma membrane (GO:0005886);; Biological Process: plant-type primary cell wall biogenesis (GO:0009833);; Cellular Component: integral component of membrane (GO:0016021);; Molecular Function: cellulose synthase activity (GO:0016759);; Molecular Function: cellulose synthase…	K10891|1.3e-169|tcc:18612304|K10891 fanconi anemia group D2 protein | (RefSeq) Fanconi anemia group D2 protein homolog	--	--	--	Cellulose synthase	Cellulose synthase-like protein H1 OS=Oryza sativa subsp. japonica OX=39947 GN=CSLH1 PE=2 SV=2	G	Carbohydrate transport and metabolism	cellulose synthase-like protein H1 [Glycine max]
gene-LOC100819733	774	454	751	225	220	206	5.99795	3.65306	5.85909	1.90216	1.5257	1.38734	9.66829e-11	-1.60587	down	--	--	--	--	--	--	--	--	Uncharacterized protein At4g38062 OS=Arabidopsis thaliana OX=3702 GN=At4g38062 PE=4 SV=1	S	Function unknown	uncharacterized protein At4g38062 [Glycine max]
gene-LOC100818932	3161	1999	1706	743	817	715	124.086	81.4804	67.4258	31.8279	28.6781	24.4441	3.42258e-10	-1.60575	down	--	--	Cellular Component: nucleosome (GO:0000786);; Molecular Function: DNA binding (GO:0003677);; Cellular Component: nucleus (GO:0005634);; Molecular Function: protein heterodimerization activity (GO:0046982);;	K11253|1.4e-66|adu:107461485|K11253 histone H3 | (RefSeq) histone H3.2	--	[B]	Chromatin structure and dynamics	Core histone H2A/H2B/H3/H4	Histone H3.2 OS=Medicago sativa OX=3879 GN=H3-1.1 PE=1 SV=2	B	Chromatin structure and dynamics	uncharacterized protein LOC111021800 [Momordica charantia]
gene-LOC100803658	2014	2343	1737	677	552	829	19.9243	24.0795	17.2958	7.31118	4.88688	7.14571	5.41934e-13	-1.60574	down	[V]	Defense mechanisms	Molecular Function: ATP binding (GO:0005524);; Cellular Component: plasma membrane (GO:0005886);; Cellular Component: integral component of membrane (GO:0016021);; Molecular Function: ATPase activity (GO:0016887);; Molecular Function: ATPase activity, coupled to transmembrane movement of substances (GO:0042626);; Biological Process: transmembrane transport (GO:0055085);;	K05681|6.1e-90|var:108331191|K05681 ATP-binding cassette, subfamily G (WHITE), member 2 | (RefSeq) ABC transporter G family member 5-like	ABC transporters (ko02010)	[Q]	Secondary metabolites biosynthesis, transport and catabolism	ABC-2 type transporter	ABC transporter G family member 1 OS=Arabidopsis thaliana OX=3702 GN=ABCG1 PE=2 SV=1	Q	Secondary metabolites biosynthesis, transport and catabolism	ABC transporter G family member 6 [Glycine max]
gene-LYK10	41	71	107	24	8	26	0.338128	0.607263	0.88704	0.216057	0.05891	0.185796	0.00160195	-1.60533	down	[T]	Signal transduction mechanisms	Molecular Function: protein kinase activity (GO:0004672);; Molecular Function: ATP binding (GO:0005524);; Cellular Component: integral component of membrane (GO:0016021);;	K13436|6.7e-35|ini:109158117|K13436 pto-interacting protein 1 [EC:2.7.11.1] | (RefSeq) pto-interacting protein 1-like	Plant-pathogen interaction (ko04626)	[T]	Signal transduction mechanisms	Protein kinase domain	Protein LYK2 OS=Arabidopsis thaliana OX=3702 GN=LYK2 PE=2 SV=1	T	Signal transduction mechanisms	protein LYK2 [Glycine max]
gene-LOC100792871	280	193	225	60	77	96	6.06455	4.33266	4.90484	1.41622	1.48451	1.80686	1.1429e-09	-1.60451	down	--	--	Biological Process: organelle organization (GO:0006996);; Biological Process: biological_process (GO:0008150);; Biological Process: plastid organization (GO:0009657);; Biological Process: chloroplast organization (GO:0009658);; Biological Process: cellular process (GO:0009987);; Biological Process: cellular component organization (GO:0016043);; Biological Process: cellular component organization …	K22013|1.2e-143|gmx:100792871|K22013 magnesium dechelatase [EC:4.99.1.10] | (RefSeq) protein STAY-GREEN LIKE, chloroplastic	Porphyrin and chlorophyll metabolism (ko00860)	--	--	Staygreen protein	Magnesium dechelatase SGRL, chloroplastic OS=Arabidopsis thaliana OX=3702 GN=SGRL PE=1 SV=1	S	Function unknown	protein STAY-GREEN LIKE, chloroplastic [Glycine max]
gene-LOC100778600	915	560	807	225	313	221	8.32054	5.29159	7.38708	2.23255	2.54679	1.74975	4.29711e-11	-1.60447	down	--	--	Biological Process: chloroplast organization (GO:0009658);; Cellular Component: chloroplast outer membrane (GO:0009707);;	--	--	--	--	--	Protein CHUP1, chloroplastic OS=Arabidopsis thaliana OX=3702 GN=CHUP1 PE=1 SV=1	S	Function unknown	hypothetical protein GLYMA_17G229000 [Glycine max]
gene-LOC100807537	956	776	749	245	325	277	10.2931	8.67954	8.12387	2.87159	3.13169	2.59759	4.45168e-17	-1.60365	down	[R]	General function prediction only	Molecular Function: protein serine/threonine kinase activity (GO:0004674);; Molecular Function: ATP binding (GO:0005524);; Cellular Component: cytoplasm (GO:0005737);; Biological Process: regulation of mitotic cell cycle (GO:0007346);; Biological Process: signal transduction by protein phosphorylation (GO:0023014);; Biological Process: stress-activated protein kinase signaling cascade (GO:0031098…	K20606|0.0e+00|gmx:100807537|K20606 mitogen-activated protein kinase kinase kinase ANP1 [EC:2.7.11.25] | (RefSeq) mitogen-activated protein kinase kinase kinase NPK1	MAPK signaling pathway - plant (ko04016)	[T]	Signal transduction mechanisms	Protein kinase domain	Mitogen-activated protein kinase kinase kinase NPK1 OS=Nicotiana tabacum OX=4097 GN=NPK1 PE=1 SV=1	T	Signal transduction mechanisms	mitogen-activated protein kinase kinase kinase NPK1 [Glycine max]
gene-LOC100791176	8763	5305	6809	1474	2153	3420	94.9346	59.6806	74.2459	17.4282	20.8637	32.2832	2.23248e-09	-1.603	down	[IR]	Lipid transport and metabolism;; General function prediction only	Molecular Function: hydrolase activity, acting on ester bonds (GO:0016788);;	K00679|2.7e-37|cic:CICLE_v10027727mg|K00679 phospholipid:diacylglycerol acyltransferase [EC:2.3.1.158] | (RefSeq) hypothetical protein	Glycerolipid metabolism (ko00561)	--	--	GDSL-like Lipase/Acylhydrolase	GDSL esterase/lipase At1g29660 OS=Arabidopsis thaliana OX=3702 GN=At1g29660 PE=1 SV=1	--	--	uncharacterized protein LOC100791176 [Glycine max]
gene-LOC100810871	1208	1242	956	319	411	443	16.6158	17.7527	13.2452	4.79396	5.05928	5.31085	6.70197e-17	-1.60198	down	--	--	Molecular Function: glycerol-3-phosphate dehydrogenase [NAD+] activity (GO:0004367);; Biological Process: carbohydrate metabolic process (GO:0005975);; Cellular Component: glycerol-3-phosphate dehydrogenase complex (GO:0009331);; Biological Process: glycerol-3-phosphate catabolic process (GO:0046168);; Molecular Function: NAD binding (GO:0051287);;	K00006|2.4e-21|gmx:100810871|K00006 glycerol-3-phosphate dehydrogenase (NAD+) [EC:1.1.1.8] | (RefSeq) glycerol-3-phosphate dehydrogenase [NAD(+)] GPDHC1, cytosolic	Glycerophospholipid metabolism (ko00564)	--	--	--	--	C	Energy production and conversion	putative glycerol-3-phosphate dehydrogenase [NAD(+)] 1, cytosolic isoform B [Glycine soja]
gene-LOC100499681	281	418	294	112	108	109	9.58588	14.7956	10.1014	4.16347	3.27227	3.22396	3.73521e-09	-1.60162	down	--	--	Cellular Component: cellular_component (GO:0005575);; Cellular Component: cell (GO:0005623);; Cellular Component: plasma membrane (GO:0005886);; Cellular Component: membrane (GO:0016020);; Cellular Component: intrinsic component of membrane (GO:0031224);; Cellular Component: anchored component of membrane (GO:0031225);; Cellular Component: intrinsic component of plasma membrane (GO:0031226);; Cel…	--	--	--	--	--	Uncharacterized GPI-anchored protein At3g06035 OS=Arabidopsis thaliana OX=3702 GN=At3g06035 PE=2 SV=1	S	Function unknown	uncharacterized protein LOC100499681 precursor [Glycine max]
gene-LOC100793420	873	600	716	209	243	295	14.48	10.341	11.9597	3.77834	3.5977	4.26234	1.86382e-15	-1.60125	down	--	--	--	--	--	--	--	--	--	--	--	uncharacterized protein LOC100793420 [Glycine max]
gene-LOC100803344	218	261	223	82	78	73	3.95938	4.93209	4.06916	1.62725	1.25557	1.16527	5.46776e-10	-1.60119	down	--	--	--	--	--	--	--	--	--	--	--	uncharacterized protein LOC100803344 isoform X1 [Glycine max]
gene-LOC100306354	463	741	1126	223	211	321	16.0062	26.6441	39.245	8.42094	6.51648	9.6849	3.20622e-07	-1.60105	down	--	--	Biological Process: response to acid chemical (GO:0001101);; Biological Process: cell communication (GO:0007154);; Biological Process: signal transduction (GO:0007165);; Biological Process: biological_process (GO:0008150);; Biological Process: response to abiotic stimulus (GO:0009628);; Biological Process: response to endogenous stimulus (GO:0009719);; Biological Process: response to hormone (GO:…	K03860|2.8e-25|nnu:104608881|K03860 phosphatidylinositol N-acetylglucosaminyltransferase subunit Q | (RefSeq) N-acetylglucosaminyl-phosphatidylinositol biosynthetic protein gpi1-like	Glycosylphosphatidylinositol (GPI)-anchor biosynthesis (ko00563)	--	--	Gibberellin regulated protein	Gibberellin-regulated protein 6 OS=Arabidopsis thaliana OX=3702 GN=GASA6 PE=3 SV=1	S	Function unknown	gibberellin-regulated protein 11 precursor [Glycine max]
gene-LOC100306145	357	225	358	68	120	125	11.0006	7.19477	11.1228	2.2649	3.31164	3.33963	1.11249e-08	-1.60041	down	--	--	--	--	--	--	--	--	--	--	--	uncharacterized protein LOC100306145 [Glycine max]
gene-LOC100814491	132	109	112	25	36	54	3.07045	2.64629	2.61728	0.637154	0.737639	1.08614	1.93747e-06	-1.59765	down	--	--	--	--	--	--	--	--	--	--	--	uncharacterized protein LOC100814491 [Glycine max]
gene-LOC100786396	318	220	288	82	99	97	6.88725	4.94835	6.2806	1.93846	1.91758	1.8167	1.4255e-11	-1.59709	down	[K]	Transcription	Molecular Function: phosphoprotein phosphatase activity (GO:0004721);;	K15731|6.4e-157|gmx:100786396|K15731 carboxy-terminal domain RNA polymerase II polypeptide A small phosphatase [EC:3.1.3.16] | (RefSeq) probable C-terminal domain small phosphatase	--	[K]	Transcription	NLI interacting factor-like phosphatase	Mitochondrial import inner membrane translocase subunit TIM50 OS=Phytophthora infestans OX=4787 GN=TIM50 PE=2 SV=1	K	Transcription	probable C-terminal domain small phosphatase [Glycine max]
gene-LOC100815516	976	886	1358	264	309	516	10.8143	10.1911	15.1436	3.1939	3.05536	4.97683	2.29713e-10	-1.59664	down	[O]	Posttranslational modification, protein turnover, chaperones	Molecular Function: serine-type endopeptidase activity (GO:0004252);;	K15333|1.3e-71|nsy:104224633|K15333 tRNA guanosine-2'-O-methyltransferase [EC:2.1.1.34] | (RefSeq) uncharacterized protein LOC104224633	--	--	--	Subtilase family	Cucumisin OS=Cucumis melo OX=3656 PE=1 SV=1	O	Posttranslational modification, protein turnover, chaperones	hypothetical protein GLYMA_02G252200 [Glycine max]
gene-LOC100791493	292	172	267	97	73	60	4.00787	2.45775	3.69104	1.45793	0.895854	0.709578	1.56535e-06	-1.59508	down	--	--	Cellular Component: spindle (GO:0005819);; Cellular Component: microtubule (GO:0005874);; Biological Process: activation of protein kinase activity (GO:0032147);; Biological Process: regulation of mitotic spindle organization (GO:0060236);;	K16812|1.5e-20|atr:18448126|K16812 targeting protein for Xklp2 | (RefSeq) protein TPX2	--	--	--	Targeting protein for Xklp2 (TPX2) domain	--	S	Function unknown	protein WVD2-like 4 [Glycine max]
gene-LOC100806591	1069	644	864	247	268	360	9.83305	6.15344	8.0044	2.47841	2.20591	2.88239	3.16547e-12	-1.59406	down	--	--	Molecular Function: microtubule motor activity (GO:0003777);; Molecular Function: ATP binding (GO:0005524);; Cellular Component: microtubule (GO:0005874);; Biological Process: microtubule-based movement (GO:0007018);; Molecular Function: microtubule binding (GO:0008017);;	K10401|0.0e+00|gmx:100806591|K10401 kinesin family member 18/19 | (RefSeq) kinesin-like protein KIN-8A	--	[Z]	Cytoskeleton	Kinesin motor domain	Kinesin-like protein KIN-8A OS=Arabidopsis thaliana OX=3702 GN=KIN8A PE=3 SV=1	Z	Cytoskeleton	kinesin-like protein KIN-8A [Glycine max]
gene-LOC100799964	1284	1377	819	288	435	465	22.4797	25.0406	14.4267	5.49955	6.80566	7.09615	7.62528e-10	-1.5934	down	[I]	Lipid transport and metabolism	Biological Process: catabolic process (GO:0009056);; Molecular Function: hydrolase activity (GO:0016787);;	K20506|2.1e-73|egu:105060863|K20506 tuliposide A-converting enzyme [EC:4.2.99.22] | (RefSeq) tuliposide A-converting enzyme 2, chloroplastic-like	--	[V]	Defense mechanisms	alpha/beta hydrolase fold	Probable carboxylesterase 12 OS=Arabidopsis thaliana OX=3702 GN=CXE12 PE=1 SV=1	V	Defense mechanisms	probable carboxylesterase 12 [Glycine max]
gene-LOC100786642	1080	692	839	295	303	284	8.04266	5.35106	6.29249	2.39441	2.01853	1.84282	2.8906e-13	-1.59243	down	--	--	Molecular Function: microtubule motor activity (GO:0003777);; Molecular Function: ATP binding (GO:0005524);; Cellular Component: kinesin complex (GO:0005871);; Cellular Component: microtubule (GO:0005874);; Biological Process: microtubule-based movement (GO:0007018);; Molecular Function: microtubule binding (GO:0008017);; Molecular Function: ATPase activity (GO:0016887);;	K10406|0.0e+00|gmx:100786642|K10406 kinesin family member C2/C3 | (RefSeq) kinesin-like protein KIN-14L	--	[Z]	Cytoskeleton	Kinesin motor domain	Kinesin-like protein KIN-14L OS=Arabidopsis thaliana OX=3702 GN=KIN14L PE=3 SV=2	Z	Cytoskeleton	kinesin-like protein KIN-14L [Glycine max]
gene-LOC100803227	64	81	61	20	14	29	1.52853	1.98952	1.46462	0.498797	0.290493	0.593901	0.000128578	-1.59206	down	--	--	Molecular Function: channel activity (GO:0015267);; Cellular Component: integral component of membrane (GO:0016021);;	K09875|4.2e-133|gmx:100803227|K09875 aquaporin SIP | (RefSeq) uncharacterized protein LOC100803227	--	[G]	Carbohydrate transport and metabolism	Major intrinsic protein	Aquaporin SIP1-1 OS=Oryza sativa subsp. japonica OX=39947 GN=SIP1-1 PE=2 SV=2	G	Carbohydrate transport and metabolism	aquaporin SIP1-1 [Glycine max]
gene-LOC100791755	195	209	246	90	43	72	3.56209	3.97605	4.52374	1.78973	0.705427	1.13551	2.97335e-06	-1.59108	down	--	--	Cellular Component: plasma membrane (GO:0005886);; Cellular Component: plasmodesma (GO:0009506);; Cellular Component: integral component of membrane (GO:0016021);;	K01184|9.3e-09|hbr:110656842|K01184 polygalacturonase [EC:3.2.1.15] | (RefSeq) polygalacturonase QRT2-like	Pentose and glucuronate interconversions (ko00040)	--	--	Tetraspanin family	Protein TORNADO 2 OS=Arabidopsis thaliana OX=3702 GN=TRN2 PE=1 SV=1	S	Function unknown	protein TORNADO 2 [Glycine max]
gene-LOC100781420	3091	1860	1699	694	688	859	106.313	66.4329	58.8348	26.0442	21.1565	25.7273	3.19243e-10	-1.59054	down	--	--	Cellular Component: nucleosome (GO:0000786);; Molecular Function: DNA binding (GO:0003677);; Cellular Component: nucleus (GO:0005634);; Molecular Function: protein heterodimerization activity (GO:0046982);;	K11253|1.4e-66|adu:107461485|K11253 histone H3 | (RefSeq) histone H3.2	--	[B]	Chromatin structure and dynamics	Core histone H2A/H2B/H3/H4	Histone H3.2 OS=Medicago sativa OX=3879 GN=H3-1.1 PE=1 SV=2	B	Chromatin structure and dynamics	uncharacterized protein LOC111021800 [Momordica charantia]
gene-LOC102668523	196	109	121	40	20	68	2.0555	1.12448	1.29611	0.409077	0.161492	0.546366	0.000251293	-1.59033	down	--	--	--	--	--	--	--	Plant mobile domain	--	S	Function unknown	protein MAIN-LIKE 1 isoform X1 [Glycine max]
gene-LOC100306413	572	409	353	126	131	193	18.693	13.8403	11.5872	4.44839	3.82835	5.47872	3.41599e-09	-1.58955	down	--	--	--	K19891|4.6e-21|smo:SELMODRAFT_402967|K19891 glucan endo-1,3-beta-glucosidase 1/2/3 [EC:3.2.1.39] | (RefSeq) hypothetical protein	Starch and sucrose metabolism (ko00500)	--	--	X8 domain	Glucan endo-1,3-beta-glucosidase OS=Triticum aestivum OX=4565 GN=GLC1 PE=2 SV=1	S	Function unknown	X8 domain-containiong protein isoform X1 [Glycine max]
gene-LOC100818470	2127	1481	1942	567	691	658	18.4312	13.3252	16.9374	5.36284	5.35701	4.96816	1.29803e-20	-1.58941	down	--	--	Cellular Component: integral component of membrane (GO:0016021);;	--	--	--	--	--	--	--	--	uncharacterized protein LOC100818470 [Glycine max]
gene-LOC102662912	1602	1061	980	424	401	399	15.5363	10.8188	9.98328	4.45451	3.62287	3.34825	5.5213e-11	-1.58941	down	--	--	--	--	--	--	--	Domain of unknown function (DUF4378)	--	S	Function unknown	proteoglycan 4 [Glycine max]
gene-LOC100808891	2036	867	1022	302	406	585	72.5569	32.0676	36.6402	11.7222	12.9275	18.166	1.18897e-06	-1.58902	down	[N]	Cell motility	Molecular Function: phosphoethanolamine N-methyltransferase activity (GO:0000234);; Biological Process: phosphatidylcholine biosynthetic process (GO:0006656);; Biological Process: methylation (GO:0032259);;	K05929|6.2e-114|gmx:100808891|K05929 phosphoethanolamine N-methyltransferase [EC:2.1.1.103] | (RefSeq) phosphoethanolamine N-methyltransferase 1-like	Glycerophospholipid metabolism (ko00564)	[IR]	Lipid transport and metabolism;; General function prediction only	Methyltransferase domain	Phosphoethanolamine N-methyltransferase 1 OS=Arabidopsis thaliana OX=3702 GN=NMT1 PE=1 SV=1	I	Lipid transport and metabolism	phosphoethanolamine N-methyltransferase 1-like [Glycine max]
gene-LOC100777890	2832	1810	2707	863	900	701	22.8065	15.0966	21.9132	7.55099	6.45505	4.90169	2.1481e-12	-1.58873	down	--	--	Molecular Function: molecular_function (GO:0003674);; Molecular Function: nucleic acid binding (GO:0003676);; Molecular Function: DNA binding (GO:0003677);; Molecular Function: transcription factor activity, sequence-specific DNA binding (GO:0003700);; Molecular Function: binding (GO:0005488);; Cellular Component: cellular_component (GO:0005575);; Cellular Component: intracellular (GO:0005622);; …	K14494|2.1e-62|cmos:111437053|K14494 DELLA protein | (RefSeq) DELLA protein SLR1-like	Plant hormone signal transduction (ko04075)	--	--	GRAS domain family	Scarecrow-like protein 28 OS=Arabidopsis thaliana OX=3702 GN=SCL28 PE=1 SV=1	K	Transcription	scarecrow-like protein 28 [Glycine max]
gene-LOC100305664	1431	999	1142	392	499	306	35.6794	25.857	28.6563	10.66	11.1205	6.63766	1.35061e-10	-1.5873	down	--	--	Biological Process: protein polyubiquitination (GO:0000209);; Cellular Component: nucleus (GO:0005634);; Biological Process: regulation of mitotic metaphase/anaphase transition (GO:0030071);; Biological Process: anaphase-promoting complex-dependent catabolic process (GO:0031145);; Molecular Function: ubiquitin conjugating enzyme activity (GO:0061631);;	K06688|2.6e-100|gmx:100305664|K06688 ubiquitin-conjugating enzyme E2 C [EC:2.3.2.23] | (RefSeq) ubiquitin-conjugating enzyme E2	Ubiquitin mediated proteolysis (ko04120)	[O]	Posttranslational modification, protein turnover, chaperones	Ubiquitin-conjugating enzyme	Ubiquitin-conjugating enzyme E2 20 OS=Arabidopsis thaliana OX=3702 GN=UBC20 PE=2 SV=1	O	Posttranslational modification, protein turnover, chaperones	ubiquitin-conjugating enzyme E2 [Glycine max]
gene-LOC100798358	477	298	392	144	107	135	4.18503	2.70938	3.45774	1.37252	0.838165	1.02756	3.9101e-09	-1.587	down	--	--	Molecular Function: microtubule motor activity (GO:0003777);; Molecular Function: ATP binding (GO:0005524);; Cellular Component: kinesin complex (GO:0005871);; Cellular Component: microtubule (GO:0005874);; Biological Process: microtubule-based movement (GO:0007018);; Molecular Function: microtubule binding (GO:0008017);; Molecular Function: ATP-dependent microtubule motor activity, plus-end-dire…	K10401|0.0e+00|gmx:100798358|K10401 kinesin family member 18/19 | (RefSeq) kinesin-like protein KIN-8A	--	[Z]	Cytoskeleton	Kinesin motor domain	Kinesin-like protein KIN-8A OS=Arabidopsis thaliana OX=3702 GN=KIN8A PE=3 SV=1	Z	Cytoskeleton	kinesin-like protein KIN-8A [Glycine max]
gene-LOC100818918	6492	3797	5346	1449	2024	1902	81.5977	49.5633	67.646	19.8864	22.754	20.8368	1.49355e-14	-1.58636	down	--	--	Molecular Function: hydrolase activity (GO:0016787);;	K19996|3.4e-98|atr:18449038|K19996 phosphatidylinositol transfer protein SFH5 | (RefSeq) patellin-3	--	[I]	Lipid transport and metabolism	CRAL/TRIO domain	Patellin-6 OS=Arabidopsis thaliana OX=3702 GN=PATL6 PE=2 SV=1	I	Lipid transport and metabolism	patellin-6 [Glycine max]
gene-LOC100782128	1367	935	1298	392	445	395	9.0088	6.40017	8.61057	2.81408	2.62282	2.26694	1.7683e-16	-1.58636	down	--	--	Molecular Function: microtubule motor activity (GO:0003777);; Molecular Function: ATP binding (GO:0005524);; Cellular Component: kinesin complex (GO:0005871);; Cellular Component: microtubule (GO:0005874);; Biological Process: microtubule-based movement (GO:0007018);; Molecular Function: microtubule binding (GO:0008017);; Molecular Function: ATP-dependent microtubule motor activity, plus-end-dire…	K10400|0.0e+00|gmx:100782128|K10400 kinesin family member 15 | (RefSeq) kinesin-like protein KIN-12F isoform X1	--	--	--	Kinesin motor domain	Kinesin-like protein KIN-12F OS=Arabidopsis thaliana OX=3702 GN=KIN12F PE=3 SV=1	Z	Cytoskeleton	kinesin-like protein KIN-12F isoform X1 [Glycine max]
gene-LOC100800772	437	527	682	210	176	158	2.8286	3.52474	4.43273	1.47884	1.01744	0.877932	1.42739e-09	-1.58633	down	[P]	Inorganic ion transport and metabolism	Cellular Component: chloroplast (GO:0009507);; Molecular Function: potassium:proton antiporter activity (GO:0015386);; Cellular Component: membrane (GO:0016020);; Cellular Component: integral component of membrane (GO:0016021);;	--	--	[P]	Inorganic ion transport and metabolism	Sodium/hydrogen exchanger family	K(+) efflux antiporter 2, chloroplastic OS=Arabidopsis thaliana OX=3702 GN=KEA2 PE=1 SV=2	P	Inorganic ion transport and metabolism	K(+) efflux antiporter 2, chloroplastic [Glycine max]
gene-LOC100803244	534	318	481	148	162	135	4.09394	2.52885	3.71497	1.23349	1.10862	0.89789	4.62935e-10	-1.5862	down	--	--	--	--	--	--	--	--	Uncharacterized protein At4g38062 OS=Arabidopsis thaliana OX=3702 GN=At4g38062 PE=4 SV=1	S	Function unknown	uncharacterized protein At4g38062 [Glycine max]
gene-LOC100792771	301	295	360	101	121	105	6.1633	6.252	7.40836	2.24935	2.20467	1.84121	6.78101e-14	-1.58448	down	--	--	--	--	--	--	--	--	--	--	--	uncharacterized protein LOC100792771 isoform X1 [Glycine max]
gene-LOC100782972	138	136	168	41	58	49	3.375	3.45214	4.13334	1.09563	1.26477	1.03954	1.24196e-08	-1.58347	down	--	--	--	--	--	--	--	--	--	--	--	uncharacterized protein LOC100782972 [Glycine max]
gene-LOC100797332	59	99	103	23	23	36	1.60995	2.8099	2.84063	0.660402	0.559115	0.852724	5.59733e-05	-1.58262	down	--	--	Cellular Component: integral component of membrane (GO:0016021);;	K19041|4.3e-119|gmx:100799697|K19041 E3 ubiquitin-protein ligase RNF38/44 [EC:2.3.2.27] | (RefSeq) NEP1-interacting protein-like 2	--	[O]	Posttranslational modification, protein turnover, chaperones	Ring finger domain	NEP1-interacting protein 2 OS=Arabidopsis thaliana OX=3702 GN=NIP2 PE=1 SV=1	O	Posttranslational modification, protein turnover, chaperones	NEP1-interacting protein-like 1, partial [Glycine soja]
gene-LOC100786517	810	551	678	284	203	177	7.57775	5.34957	6.33408	2.87281	1.6815	1.43185	3.0429e-08	-1.58233	down	--	--	Molecular Function: GTPase activity (GO:0003924);; Molecular Function: GTP binding (GO:0005525);; Cellular Component: cytoplasm (GO:0005737);; Molecular Function: microtubule binding (GO:0008017);; Cellular Component: membrane (GO:0016020);;	K23481|2.1e-16|qsu:111983846|K23481 vacuolar protein sorting-associated protein 1 | (RefSeq) vacuolar protein sorting-associated protein 1-like	--	[UR]	Intracellular trafficking, secretion, and vesicular transport;; General function prediction only	Dynamin family	Dynamin-related protein 5A OS=Arabidopsis thaliana OX=3702 GN=DRP5A PE=2 SV=1	U	Intracellular trafficking, secretion, and vesicular transport	dynamin-related protein 5A isoform X1 [Glycine max]
gene-LOC100805263	8389	10374	7128	2678	2977	3369	129.957	166.903	111.145	45.289	41.2511	45.4782	4.94106e-16	-1.58142	down	[G]	Carbohydrate transport and metabolism	Molecular Function: hydrolase activity, hydrolyzing O-glycosyl compounds (GO:0004553);; Biological Process: carbohydrate metabolic process (GO:0005975);;	K01188|3.6e-182|pvu:PHAVU_005G150600g|K01188 beta-glucosidase [EC:3.2.1.21] | (RefSeq) hypothetical protein	Cyanoamino acid metabolism (ko00460);; Starch and sucrose metabolism (ko00500);; Phenylpropanoid biosynthesis (ko00940)	[G]	Carbohydrate transport and metabolism	Glycosyl hydrolase family 1	Beta-glucosidase 13 OS=Oryza sativa subsp. japonica OX=39947 GN=BGLU13 PE=2 SV=2	G	Carbohydrate transport and metabolism	beta-glucosidase 13 [Glycine max]
gene-LOC102669107	3379	2282	2217	849	924	937	129.794	91.0322	85.7228	35.6094	31.7537	31.3653	2.09893e-14	-1.58134	down	--	--	Cellular Component: nucleosome (GO:0000786);; Molecular Function: DNA binding (GO:0003677);; Cellular Component: nucleus (GO:0005634);; Molecular Function: protein heterodimerization activity (GO:0046982);;	K11253|1.4e-66|adu:107461485|K11253 histone H3 | (RefSeq) histone H3.2	--	[B]	Chromatin structure and dynamics	Core histone H2A/H2B/H3/H4	Histone H3.2 OS=Medicago sativa OX=3879 GN=H3-1.1 PE=1 SV=2	B	Chromatin structure and dynamics	uncharacterized protein LOC111021800 [Momordica charantia]
gene-LOC100306381	658	875	482	181	209	296	14.8781	20.5584	10.9675	4.46918	4.21827	5.82899	2.93578e-08	-1.58081	down	--	--	Molecular Function: protein phosphatase inhibitor activity (GO:0004864);; Cellular Component: nucleus (GO:0005634);; Cellular Component: cytoplasm (GO:0005737);; Biological Process: defense response (GO:0006952);; Biological Process: abscisic acid-activated signaling pathway (GO:0009738);; Molecular Function: abscisic acid binding (GO:0010427);; Molecular Function: signaling receptor activity (GO…	--	--	--	--	Pathogenesis-related protein Bet v 1 family	Major allergen Pru ar 1 OS=Prunus armeniaca OX=36596 PE=1 SV=1	S	Function unknown	SRPBCC ligand-binding domain superfamily protein [Glycine max]
gene-LOC100812214	487	446	316	104	176	146	8.40822	7.98825	5.4952	1.95756	2.70873	2.19414	4.86973e-09	-1.58039	down	[R]	General function prediction only	--	--	--	--	--	Tetratricopeptide repeat	protein SLOW GREEN 1, chloroplastic OS=Arabidopsis thaliana OX=3702 GN=SG1 PE=1 SV=1	S	Function unknown	protein SLOW GREEN 1, chloroplastic [Glycine max]
gene-LOC100789922	925	813	421	243	263	202	19.161	17.4856	8.76716	5.47866	4.85851	3.62974	9.48805e-07	-1.57973	down	[I]	Lipid transport and metabolism	Molecular Function: polyprenyltransferase activity (GO:0002094);; Biological Process: response to cold (GO:0009409);; Cellular Component: chloroplast stroma (GO:0009570);; Biological Process: plastid membrane organization (GO:0009668);; Biological Process: polyprenol biosynthetic process (GO:0016094);; Molecular Function: dehydrodolichyl diphosphate synthase activity (GO:0045547);;	K11778|7.1e-181|gmx:100789922|K11778 ditrans,polycis-polyprenyl diphosphate synthase [EC:2.5.1.87] | (RefSeq) dehydrodolichyl diphosphate synthase 2	Terpenoid backbone biosynthesis (ko00900)	[I]	Lipid transport and metabolism	Putative undecaprenyl diphosphate synthase	Dehydrodolichyl diphosphate synthase 2 OS=Arabidopsis thaliana OX=3702 GN=At5g58770 PE=2 SV=2	I	Lipid transport and metabolism	dehydrodolichyl diphosphate synthase 2 [Glycine max]
gene-LOC100499712	520	546	470	141	158	234	8.51137	9.29232	7.7533	2.52272	2.30318	3.33524	1.44909e-12	-1.57949	down	--	--	Molecular Function: transferase activity, transferring acyl groups other than amino-acyl groups (GO:0016747);;	K13065|4.3e-264|gmx:100499712|K13065 shikimate O-hydroxycinnamoyltransferase [EC:2.3.1.133] | (RefSeq) omega-hydroxypalmitate O-feruloyl transferase	Phenylpropanoid biosynthesis (ko00940);; Flavonoid biosynthesis (ko00941);; Stilbenoid, diarylheptanoid and gingerol biosynthesis (ko00945)	--	--	Transferase family	Putrescine hydroxycinnamoyltransferase 1 OS=Oryza sativa subsp. japonica OX=39947 GN=PHT1 PE=2 SV=1	S	Function unknown	omega-hydroxypalmitate O-feruloyl transferase [Glycine max]
gene-LOC100780171	136	137	104	50	41	27	2.21268	2.54067	1.71053	0.888812	0.598383	0.373859	2.32827e-05	-1.57904	down	--	--	Cellular Component: extracellular region (GO:0005576);; Cellular Component: cell wall (GO:0005618);; Molecular Function: hydrolase activity (GO:0016787);; Biological Process: cell wall organization (GO:0071555);;	K01280|1.3e-112|spen:107013676|K01280 tripeptidyl-peptidase II [EC:3.4.14.10] | (RefSeq) tripeptidyl-peptidase 2-like isoform X1	--	[M]	Cell wall/membrane/envelope biogenesis	Pectinacetylesterase	Pectin acetylesterase 8 OS=Arabidopsis thaliana OX=3702 GN=PAE8 PE=2 SV=1	M	Cell wall/membrane/envelope biogenesis	pectin acetylesterase 8 [Glycine max]
gene-LOC100805687	1236	892	997	369	356	347	24.3483	18.2269	19.6786	7.89288	6.27036	5.9475	2.17573e-15	-1.57899	down	--	--	Cellular Component: microtubule organizing center (GO:0005815);; Cellular Component: microtubule (GO:0005874);; Cellular Component: cytoplasmic microtubule (GO:0005881);; Molecular Function: microtubule binding (GO:0008017);; Biological Process: thigmotropism (GO:0009652);; Biological Process: regulation of microtubule polymerization or depolymerization (GO:0031110);; Cellular Component: microtub…	K10436|8.4e-175|gmx:100805687|K10436 microtubule-associated protein, RP/EB family | (RefSeq) microtubule-associated protein RP/EB family member 1C isoform X2	--	[DZ]	Cell cycle control, cell division, chromosome partitioning;; Cytoskeleton	EB1-like C-terminal motif	Microtubule-associated protein RP/EB family member 1C OS=Arabidopsis thaliana OX=3702 GN=EB1C PE=1 SV=1	Z	Cytoskeleton	microtubule-associated protein RP/EB family member 1C isoform X1 [Glycine max]
gene-LOC100815654	178	163	189	35	46	94	3.92315	3.71052	4.17484	0.827863	0.904042	1.79243	5.13531e-06	-1.57827	down	--	--	Molecular Function: peroxidase activity (GO:0004601);; Cellular Component: extracellular region (GO:0005576);; Biological Process: response to oxidative stress (GO:0006979);; Molecular Function: heme binding (GO:0020037);; Biological Process: hydrogen peroxide catabolic process (GO:0042744);; Molecular Function: metal ion binding (GO:0046872);;	K00430|4.4e-186|gmx:100815654|K00430 peroxidase [EC:1.11.1.7] | (RefSeq) peroxidase 51	Phenylpropanoid biosynthesis (ko00940)	--	--	Peroxidase	Peroxidase 51 OS=Arabidopsis thaliana OX=3702 GN=PER51 PE=2 SV=1	Q	Secondary metabolites biosynthesis, transport and catabolism	peroxidase 51 [Glycine max]
gene-LOC100791193	1506	1571	1056	545	450	383	23.08	24.9361	16.4377	9.12888	6.17746	5.17452	4.58893e-09	-1.57805	down	[T]	Signal transduction mechanisms	Molecular Function: transmembrane receptor protein serine/threonine kinase activity (GO:0004675);; Molecular Function: ATP binding (GO:0005524);; Cellular Component: plasma membrane (GO:0005886);; Biological Process: protein phosphorylation (GO:0006468);;	K01180|1.3e-74|cmax:111487562|K01180 endo-1,3(4)-beta-glucanase [EC:3.2.1.6] | (RefSeq) uncharacterized protein LOC111487562	--	[T]	Signal transduction mechanisms	Protein kinase domain	PTI1-like tyrosine-protein kinase At3g15890 OS=Arabidopsis thaliana OX=3702 GN=At3g15890 PE=2 SV=1	T	Signal transduction mechanisms	uncharacterized protein LOC100791193 isoform X1 [Glycine max]
gene-LOC100814893	172	184	275	56	79	77	3.67156	4.08233	5.93637	1.29862	1.50642	1.42697	2.01661e-08	-1.57717	down	--	--	Molecular Function: DNA binding (GO:0003677);; Molecular Function: transcription factor activity, sequence-specific DNA binding (GO:0003700);; Cellular Component: nucleus (GO:0005634);;	K13434|4.8e-17|var:108337251|K13434 pathogenesis-related genes transcriptional activator PTI6 | (RefSeq) pathogenesis-related genes transcriptional activator PTI6-like	Plant-pathogen interaction (ko04626)	--	--	AP2 domain	Ethylene-responsive transcription factor WIN1 OS=Arabidopsis thaliana OX=3702 GN=WIN1 PE=2 SV=1	K	Transcription	ethylene-responsive transcription factor WIN1 [Glycine max]
gene-LOC100793434	899	632	613	264	246	212	8.27138	6.04092	5.68192	2.65461	2.01922	1.69395	2.52011e-10	-1.57674	down	--	--	Molecular Function: GTPase activity (GO:0003924);; Molecular Function: GTP binding (GO:0005525);; Cellular Component: cytoplasm (GO:0005737);; Molecular Function: microtubule binding (GO:0008017);; Cellular Component: membrane (GO:0016020);;	K23481|9.5e-17|qsu:111983846|K23481 vacuolar protein sorting-associated protein 1 | (RefSeq) vacuolar protein sorting-associated protein 1-like	--	[UR]	Intracellular trafficking, secretion, and vesicular transport;; General function prediction only	Dynamin family	Dynamin-related protein 5A OS=Arabidopsis thaliana OX=3702 GN=DRP5A PE=2 SV=1	U	Intracellular trafficking, secretion, and vesicular transport	dynamin-related protein 5A [Glycine max]
gene-LOC100796107	1058	760	1017	318	341	321	7.18425	5.36014	6.94777	2.35802	2.06801	1.8974	3.05182e-17	-1.57471	down	--	--	Molecular Function: nucleic acid binding (GO:0003676);; Biological Process: gene silencing by RNA (GO:0031047);;	K11593|0.0e+00|gmx:100796107|K11593 eukaryotic translation initiation factor 2C | (RefSeq) protein argonaute 7	--	[J]	Translation, ribosomal structure and biogenesis	Piwi domain	Protein argonaute 7 OS=Arabidopsis thaliana OX=3702 GN=AGO7 PE=2 SV=1	J	Translation, ribosomal structure and biogenesis	protein argonaute 7 [Glycine max]
gene-LOC100781497	774	571	694	210	239	262	13.8134	10.5886	12.4695	4.08121	3.81898	4.06639	2.62e-18	-1.57469	down	--	--	Molecular Function: electron carrier activity (GO:0009055);; Cellular Component: plasmodesma (GO:0009506);; Molecular Function: protein disulfide oxidoreductase activity (GO:0015035);;	K17479|7.1e-231|gmx:100781497|K17479 glutaredoxin domain-containing cysteine-rich protein 1 | (RefSeq) uncharacterized protein LOC100781497	--	[O]	Posttranslational modification, protein turnover, chaperones	Glutaredoxin	Uncharacterized protein At5g39865 OS=Arabidopsis thaliana OX=3702 GN=At5g39865 PE=2 SV=1	O	Posttranslational modification, protein turnover, chaperones	uncharacterized protein LOC100781497 [Glycine max]
gene-LOC100818466	764	378	372	110	182	213	11.2006	5.75096	5.48483	1.75673	2.38896	2.71233	2.37468e-06	-1.57137	down	[I]	Lipid transport and metabolism	Molecular Function: phosphoethanolamine N-methyltransferase activity (GO:0000234);; Biological Process: phosphatidylcholine biosynthetic process (GO:0006656);; Biological Process: methylation (GO:0032259);;	K05929|0.0e+00|gmx:100818466|K05929 phosphoethanolamine N-methyltransferase [EC:2.1.1.103] | (RefSeq) phosphoethanolamine N-methyltransferase	Glycerophospholipid metabolism (ko00564)	[IR]	Lipid transport and metabolism;; General function prediction only	Methyltransferase domain	Phosphoethanolamine N-methyltransferase OS=Spinacia oleracea OX=3562 GN=PEAMT PE=1 SV=1	I	Lipid transport and metabolism	phosphoethanolamine N-methyltransferase [Glycine max]
gene-LOC100787404	164	155	107	36	63	41	6.10487	6.01393	3.99274	1.44378	2.0907	1.31315	5.70541e-06	-1.57095	down	--	--	Cellular Component: integral component of membrane (GO:0016021);;	--	--	--	--	Protein of unknown function (DUF1118)	--	S	Function unknown	uncharacterized protein LOC100787404 [Glycine max]
gene-LOC100791033	93	123	137	36	45	35	2.53883	3.47879	3.75331	1.07414	1.10318	0.832025	1.51622e-06	-1.57094	down	--	--	Molecular Function: enzyme inhibitor activity (GO:0004857);; Biological Process: negative regulation of catalytic activity (GO:0043086);;	K01051|1.5e-08|pda:103696168|K01051 pectinesterase [EC:3.1.1.11] | (RefSeq) pectinesterase-like	Pentose and glucuronate interconversions (ko00040)	--	--	Plant invertase/pectin methylesterase inhibitor	--	S	Function unknown	putative invertase inhibitor [Glycine max]
gene-LOC100782967	511	548	463	164	196	170	12.7283	14.181	11.6073	4.45847	4.36471	3.68013	6.55464e-15	-1.57019	down	[K]	Transcription	Molecular Function: GTPase activity (GO:0003924);; Molecular Function: GTP binding (GO:0005525);; Cellular Component: nucleus (GO:0005634);; Cellular Component: cytoplasm (GO:0005737);; Cellular Component: cytoskeleton (GO:0005856);; Cellular Component: plasma membrane (GO:0005886);; Cellular Component: cell cortex (GO:0005938);; Biological Process: actin filament organization (GO:0007015);; Biol…	K04392|1.3e-108|gmx:100782967|K04392 Ras-related C3 botulinum toxin substrate 1 | (RefSeq) rac-like GTP-binding protein RAC2	Phagosome (ko04145)	[R]	General function prediction only	Ras family	Rac-like GTP-binding protein RAC2 OS=Lotus japonicus OX=34305 GN=RAC2 PE=2 SV=1	S	Function unknown	rac-like GTP-binding protein RAC2 [Glycine max]
gene-LOC100792792	315	431	421	115	125	164	3.66318	5.20388	4.87425	1.46828	1.29911	1.63346	2.03155e-11	-1.56964	down	--	--	Molecular Function: beta-glucuronidase activity (GO:0004566);; Cellular Component: plant-type cell wall (GO:0009505);; Cellular Component: membrane (GO:0016020);;	K07964|0.0e+00|gmx:100792792|K07964 heparanase [EC:3.2.1.166] | (RefSeq) heparanase-like protein 1 isoform X1	Glycosaminoglycan degradation (ko00531)	--	--	Glycosyl hydrolase family 79, N-terminal domain	Heparanase-like protein 1 OS=Arabidopsis thaliana OX=3702 GN=At5g07830 PE=2 SV=1	S	Function unknown	heparanase-like protein 1 isoform X1 [Glycine max]
gene-LOC100808067	838	494	796	208	243	282	13.5816	8.30911	12.9909	3.66739	3.52382	3.98338	1.07644e-11	-1.56808	down	--	--	Biological Process: male meiosis II (GO:0007142);;	--	--	--	--	--	--	--	--	uncharacterized protein LOC100808067 [Glycine max]
gene-LOC100778626	1844	1287	708	394	313	559	29.495	21.3773	11.3989	6.87795	4.48001	7.79563	5.17929e-06	-1.56805	down	--	--	Molecular Function: transferase activity, transferring acyl groups other than amino-acyl groups (GO:0016747);;	K13065|9.7e-272|gmx:100778626|K13065 shikimate O-hydroxycinnamoyltransferase [EC:2.3.1.133] | (RefSeq) spermidine hydroxycinnamoyl transferase	Phenylpropanoid biosynthesis (ko00940);; Flavonoid biosynthesis (ko00941);; Stilbenoid, diarylheptanoid and gingerol biosynthesis (ko00945)	--	--	Transferase family	Spermidine hydroxycinnamoyl transferase OS=Arabidopsis thaliana OX=3702 GN=SHT PE=1 SV=1	S	Function unknown	spermidine hydroxycinnamoyl transferase [Glycine max]
gene-LOC100786284	701	519	599	226	209	187	13.3902	10.2973	11.5313	4.70644	3.56698	3.11665	2.16112e-12	-1.56761	down	[T]	Signal transduction mechanisms	Molecular Function: protein serine/threonine kinase activity (GO:0004674);; Molecular Function: ATP binding (GO:0005524);; Cellular Component: cytoplasm (GO:0005737);; Biological Process: regulation of mitotic cell cycle (GO:0007346);; Biological Process: signal transduction by protein phosphorylation (GO:0023014);; Biological Process: stress-activated protein kinase signaling cascade (GO:0031098…	K04368|1.3e-204|gmx:100786284|K04368 mitogen-activated protein kinase kinase 1 [EC:2.7.12.2] | (RefSeq) mitogen-activated protein kinase kinase 6	Plant-pathogen interaction (ko04626)	[T]	Signal transduction mechanisms	Protein kinase domain	Mitogen-activated protein kinase kinase 6 OS=Arabidopsis thaliana OX=3702 GN=MKK6 PE=1 SV=1	T	Signal transduction mechanisms	mitogen-activated protein kinase kinase 6 [Glycine max]
gene-LOC100777333	486	316	313	117	147	114	7.82592	5.28344	5.06728	2.05672	2.12029	1.59043	6.52723e-09	-1.56757	down	--	--	Molecular Function: protein binding (GO:0005515);; Cellular Component: cellular_component (GO:0005575);; Cellular Component: cell-cell junction (GO:0005911);; Cellular Component: plasmodesma (GO:0009506);; Cellular Component: cell junction (GO:0030054);; Cellular Component: symplast (GO:0055044);;	--	--	--	--	F-box-like	F-box protein At1g10780 OS=Arabidopsis thaliana OX=3702 GN=At1g10780 PE=2 SV=1	S	Function unknown	F-box protein At1g10780 [Glycine max]
gene-LOC100805597	1420	1029	913	371	414	377	50.2453	37.8103	32.5407	14.3217	13.0901	11.6273	1.97453e-12	-1.56692	down	--	--	Cellular Component: nucleosome (GO:0000786);; Molecular Function: DNA binding (GO:0003677);; Cellular Component: nucleus (GO:0005634);; Biological Process: nucleosome assembly (GO:0006334);; Cellular Component: host cell nucleus (GO:0042025);; Molecular Function: protein heterodimerization activity (GO:0046982);;	K11254|7.1e-50|adu:107458448|K11254 histone H4 | (RefSeq) histone H4	--	[B]	Chromatin structure and dynamics	Centromere kinetochore component CENP-T histone fold	Histone H4 variant TH011 OS=Triticum aestivum OX=4565 PE=3 SV=2	B	Chromatin structure and dynamics	PREDICTED: uncharacterized protein LOC107825453 [Nicotiana tabacum]
gene-LOC100776779	76	93	59	12	18	40	2.2266	2.83436	1.73793	0.365912	0.466897	1.0193	0.000640062	-1.56631	down	--	--	--	--	--	--	--	zinc-finger of the FCS-type, C2-C2	FCS-Like Zinc finger 15 OS=Arabidopsis thaliana OX=3702 GN=FLZ15 PE=1 SV=1	S	Function unknown	uncharacterized protein LOC100776779 [Glycine max]
gene-LOC100817420	191	113	132	45	53	46	3.29402	2.01197	2.28409	0.841571	0.810971	0.690976	1.23938e-06	-1.56596	down	--	--	--	--	--	--	--	Protein of unknown function (DUF1639)	--	S	Function unknown	uncharacterized protein LOC100817420 [Glycine max]
gene-LOC102668424	813	440	750	192	244	250	8.2236	4.62139	7.6371	2.11886	2.20011	2.20061	2.92566e-10	-1.56582	down	--	--	--	--	--	--	--	Targeting protein for Xklp2 (TPX2) domain	Protein WVD2-like 7 OS=Arabidopsis thaliana OX=3702 GN=WDL7 PE=2 SV=1	S	Function unknown	protein WVD2-like 4 [Glycine max]
gene-LOC100804948	300	138	210	84	59	63	9.21582	4.3782	6.48586	2.77976	1.60358	1.64863	1.31328e-05	-1.56438	down	--	--	Molecular Function: DNA binding (GO:0003677);; Cellular Component: nucleus (GO:0005634);;	--	--	--	--	B3 DNA binding domain	B3 domain-containing protein Os04g0386900 OS=Oryza sativa subsp. japonica OX=39947 GN=Os04g0386900 PE=2 SV=3	K	Transcription	B3 domain-containing protein Os04g0386900 isoform X1 [Glycine max]
gene-LOC100797597	2369	1553	2353	633	844	709	15.6204	10.6361	15.6213	4.55586	4.97953	4.07569	3.22611e-15	-1.56352	down	[N]	Cell motility	Cellular Component: integral component of membrane (GO:0016021);; Molecular Function: cellulose synthase (UDP-forming) activity (GO:0016760);; Biological Process: cellulose biosynthetic process (GO:0030244);; Molecular Function: 1,4-beta-D-xylan synthase activity (GO:0047517);; Biological Process: cell wall organization (GO:0071555);;	K00770|0.0e+00|gmx:100797597|K00770 1,4-beta-D-xylan synthase [EC:2.4.2.24] | (RefSeq) cellulose synthase-like protein D5	Amino sugar and nucleotide sugar metabolism (ko00520)	--	--	Cellulose synthase	Cellulose synthase-like protein D5 OS=Arabidopsis thaliana OX=3702 GN=CSLD5 PE=2 SV=1	G	Carbohydrate transport and metabolism	cellulose synthase-like protein D5 [Glycine max]
gene-LOC100781044	3259	1636	1701	740	643	840	37.474	19.5347	19.6901	9.28643	6.61066	8.41687	4.20057e-08	-1.56351	down	[V]	Defense mechanisms	Cellular Component: nucleus (GO:0005634);; Molecular Function: ligase activity (GO:0016874);; Molecular Function: metal ion binding (GO:0046872);;	K10638|0.0e+00|gmx:100781044|K10638 E3 ubiquitin-protein ligase UHRF1 [EC:2.3.2.27] | (RefSeq) E3 ubiquitin-protein ligase ORTHRUS 2	--	--	--	SAD/SRA domain	E3 ubiquitin-protein ligase ORTHRUS 2 OS=Arabidopsis thaliana OX=3702 GN=ORTH2 PE=1 SV=1	K	Transcription	E3 ubiquitin-protein ligase ORTHRUS 2 [Glycine max]
gene-LOC100305715	981	727	552	245	226	304	44.1513	33.9877	25.0176	12.0272	9.09836	11.915	2.8451e-09	-1.56334	down	--	--	--	--	--	--	--	--	--	--	--	uncharacterized protein LOC100305715 [Glycine max]
gene-LOC100814752	790	554	802	235	301	196	10.8257	7.88473	11.0623	3.50707	3.68404	2.33078	1.3758e-10	-1.56301	down	--	--	--	--	--	--	--	--	--	--	--	uncharacterized protein LOC100814752 [Glycine max]
gene-LOC100779636	852	607	642	248	247	231	10.4712	8.02468	8.65778	3.42964	2.81675	2.65519	5.89485e-13	-1.56248	down	--	--	Molecular Function: Rho guanyl-nucleotide exchange factor activity (GO:0005089);;	--	--	--	--	PRONE (Plant-specific Rop nucleotide exchanger)	Rop guanine nucleotide exchange factor 14 OS=Arabidopsis thaliana OX=3702 GN=ROPGEF14 PE=1 SV=1	T	Signal transduction mechanisms	rop guanine nucleotide exchange factor 14 isoform X1 [Glycine max]
gene-LOC100306251	107	35	63	16	27	16	4.28087	1.45231	2.51597	0.683828	0.95653	0.548845	0.00130221	-1.5622	down	--	--	Biological Process: metal ion transport (GO:0030001);; Molecular Function: metal ion binding (GO:0046872);;	K14292|4.8e-16|spen:107013477|K14292 trimethylguanosine synthase [EC:2.1.1.-] | (RefSeq) trimethylguanosine synthase	RNA transport (ko03013)	[P]	Inorganic ion transport and metabolism	Heavy-metal-associated domain	Protein SODIUM POTASSIUM ROOT DEFECTIVE 2 OS=Arabidopsis thaliana OX=3702 GN=NAKR2 PE=2 SV=1	P	Inorganic ion transport and metabolism	protein SODIUM POTASSIUM ROOT DEFECTIVE 2-like [Glycine soja]
gene-LOC100777222	174	104	171	48	50	51	9.46622	5.88763	9.33503	2.83107	2.42565	2.40285	5.83986e-07	-1.56134	down	--	--	--	--	--	--	--	--	--	--	--	uncharacterized protein LOC100777222 [Glycine max]
gene-LOC100785081	942	526	749	233	284	244	17.3301	10.0702	13.8169	4.72665	4.71893	3.89859	1.14099e-10	-1.56133	down	--	--	--	--	--	--	--	--	--	--	--	uncharacterized protein LOC100785081 isoform X1 [Glycine max]
gene-LOC100806086	847	498	604	225	203	239	10.4016	6.41617	7.5916	3.11698	2.2111	2.5936	2.58158e-10	-1.56123	down	--	--	Molecular Function: Rho guanyl-nucleotide exchange factor activity (GO:0005089);;	--	--	--	--	PRONE (Plant-specific Rop nucleotide exchanger)	Rop guanine nucleotide exchange factor 3 OS=Arabidopsis thaliana OX=3702 GN=ROPGEF3 PE=2 SV=1	S	Function unknown	rop guanine nucleotide exchange factor 3 isoform X1 [Glycine max]
gene-LOC100776334	198	325	276	52	90	129	3.40838	5.82064	4.78856	0.97595	1.39704	1.9292	2.84587e-06	-1.56022	down	[IR]	Lipid transport and metabolism;; General function prediction only	Molecular Function: hydrolase activity, acting on ester bonds (GO:0016788);;	K00679|3.2e-52|cic:CICLE_v10027727mg|K00679 phospholipid:diacylglycerol acyltransferase [EC:2.3.1.158] | (RefSeq) hypothetical protein	Glycerolipid metabolism (ko00561)	--	--	GDSL-like Lipase/Acylhydrolase	GDSL esterase/lipase At5g33370 OS=Arabidopsis thaliana OX=3702 GN=At5g33370 PE=2 SV=1	I	Lipid transport and metabolism	GDSL esterase/lipase At5g33370 isoform X1 [Glycine max]
gene-LOC100820463	253	383	456	82	99	187	4.9304	7.76628	8.96643	1.73721	1.71762	3.18111	2.37704e-06	-1.56003	down	--	--	--	--	--	--	--	--	--	--	--	uncharacterized protein LOC100820463 [Glycine max]
gene-LOC100786173	2251	1455	2275	665	734	679	17.941	12.2201	18.2428	5.76729	5.24574	4.71336	7.4408e-15	-1.55915	down	--	--	Molecular Function: transcription factor activity, sequence-specific DNA binding (GO:0003700);; Cellular Component: nucleus (GO:0005634);; Biological Process: regulation of transcription, DNA-templated (GO:0006355);; Molecular Function: sequence-specific DNA binding (GO:0043565);;	K14494|4.3e-63|cmos:111437053|K14494 DELLA protein | (RefSeq) DELLA protein SLR1-like	Plant hormone signal transduction (ko04075)	--	--	GRAS domain family	Scarecrow-like protein 28 OS=Arabidopsis thaliana OX=3702 GN=SCL28 PE=1 SV=1	K	Transcription	scarecrow-like protein 28 [Glycine max]
gene-LOC100789302	346	336	231	97	96	121	5.0701	5.12441	3.40176	1.55228	1.23655	1.5631	7.49086e-09	-1.55912	down	[G]	Carbohydrate transport and metabolism	Cellular Component: integral component of membrane (GO:0016021);; Molecular Function: transmembrane transporter activity (GO:0022857);;	--	--	[R]	General function prediction only	Major Facilitator Superfamily	--	S	Function unknown	hippocampus abundant transcript-like protein 1 isoform X1 [Glycine max]
gene-LOC100783702	1304	750	1061	353	350	371	12.4959	7.46536	10.2308	3.69264	2.99623	3.09703	6.96138e-12	-1.55911	down	--	--	Cellular Component: spindle (GO:0005819);; Cellular Component: microtubule (GO:0005874);; Biological Process: activation of protein kinase activity (GO:0032147);; Biological Process: regulation of mitotic spindle organization (GO:0060236);;	K16812|0.0e+00|gmx:100783702|K16812 targeting protein for Xklp2 | (RefSeq) protein TPX2	--	--	--	Cell cycle regulated microtubule associated protein	Protein TPX2 OS=Arabidopsis thaliana OX=3702 GN=TPX2 PE=1 SV=1	S	Function unknown	protein TPX2 [Glycine max]
gene-LOC100777346	629	391	403	194	109	164	7.29453	4.7	4.69313	2.44465	1.12567	1.65711	1.093e-06	-1.55854	down	--	--	Biological Process: DNA replication initiation (GO:0006270);; Biological Process: cell division (GO:0051301);;	K06628|0.0e+00|gmx:100777346|K06628 cell division control protein 45 | (RefSeq) cell division control protein 45 homolog	--	[L]	Replication, recombination and repair	CDC45-like protein	--	L	Replication, recombination and repair	cell division control protein 45 homolog [Glycine max]
gene-LOC100814373	2055	1171	1430	539	545	517	12.04	7.12531	8.43195	3.44652	2.85364	2.6364	3.91135e-11	-1.5579	down	--	--	Molecular Function: microtubule motor activity (GO:0003777);; Molecular Function: ATP binding (GO:0005524);; Cellular Component: kinesin complex (GO:0005871);; Cellular Component: microtubule (GO:0005874);; Biological Process: microtubule-based movement (GO:0007018);; Molecular Function: microtubule binding (GO:0008017);; Molecular Function: ATPase activity (GO:0016887);;	K10400|0.0e+00|gmx:100814373|K10400 kinesin family member 15 | (RefSeq) kinesin-like protein KIN-12E	--	[Z]	Cytoskeleton	Kinesin motor domain	Kinesin-like protein KIN-12E OS=Arabidopsis thaliana OX=3702 GN=KIN12E PE=3 SV=1	Z	Cytoskeleton	kinesin-like protein KIN-12E [Glycine max]
gene-LOC100784714	2137	1395	1658	587	595	636	17.9051	12.1413	13.9811	5.36965	4.45616	4.64351	1.99425e-15	-1.5554	down	--	--	Molecular Function: microtubule motor activity (GO:0003777);; Molecular Function: ATP binding (GO:0005524);; Cellular Component: kinesin complex (GO:0005871);; Cellular Component: microtubule (GO:0005874);; Biological Process: microtubule-based movement (GO:0007018);; Molecular Function: microtubule binding (GO:0008017);; Molecular Function: ATP-dependent microtubule motor activity, plus-end-dire…	K10398|0.0e+00|gmx:100784714|K10398 kinesin family member 11 | (RefSeq) kinesin-like protein KIN-5C	--	[Z]	Cytoskeleton	Kinesin motor domain	Kinesin-like protein KIN-5C OS=Nicotiana tabacum OX=4097 GN=KIN5C PE=1 SV=1	Z	Cytoskeleton	kinesin-like protein KIN-5C [Glycine max]
gene-LOC100779433	171	252	238	43	106	74	1.65773	2.53742	2.32481	0.449768	0.914594	0.625518	3.62245e-06	-1.55519	down	[P]	Inorganic ion transport and metabolism	Cellular Component: integral component of plasma membrane (GO:0005887);; Molecular Function: secondary active sulfate transmembrane transporter activity (GO:0008271);; Molecular Function: anion:anion antiporter activity (GO:0015301);;	K17471|0.0e+00|gmx:100779433|K17471 sulfate transporter 3 | (RefSeq) probable sulfate transporter 3.3	--	[P]	Inorganic ion transport and metabolism	Sulfate permease family	Probable sulfate transporter 3.3 OS=Arabidopsis thaliana OX=3702 GN=SULTR3;3 PE=2 SV=2	P	Inorganic ion transport and metabolism	probable sulfate transporter 3.3 [Glycine max]
gene-LOC100777675	667	475	431	223	141	157	7.66154	5.66763	4.98982	2.79394	1.45054	1.57296	3.43659e-07	-1.55392	down	--	--	Molecular Function: Rho guanyl-nucleotide exchange factor activity (GO:0005089);;	--	--	--	--	PRONE (Plant-specific Rop nucleotide exchanger)	Rop guanine nucleotide exchange factor 14 OS=Arabidopsis thaliana OX=3702 GN=ROPGEF14 PE=1 SV=1	T	Signal transduction mechanisms	rop guanine nucleotide exchange factor 14 [Glycine max]
gene-LOC100813879	1951	1873	2150	748	579	765	37.4965	37.3736	41.5865	15.6958	9.94793	12.8081	1.42815e-16	-1.55303	down	--	--	Biological Process: fucose metabolic process (GO:0006004);; Cellular Component: integral component of membrane (GO:0016021);; Molecular Function: transferase activity, transferring glycosyl groups (GO:0016757);;	K23280|1.8e-19|dosa:Os03t0169000-01|K23280 rhamnogalacturonan I rhamnosyltransferase [EC:2.4.1.351] | (RefSeq) Os03g0169000; Similar to F16A14.24.	--	--	--	GDP-fucose protein O-fucosyltransferase	Protein MANNAN SYNTHESIS-RELATED 1 OS=Arabidopsis thaliana OX=3702 GN=MSR1 PE=2 SV=1	G	Carbohydrate transport and metabolism	uncharacterized protein LOC100813879 [Glycine max]
gene-LOC100806408	866	493	595	198	260	217	18.8696	11.1458	13.0531	4.70425	5.06432	4.10493	7.03566e-10	-1.55295	down	--	--	Biological Process: microtubule cytoskeleton organization (GO:0000226);; Cellular Component: cytoplasmic microtubule (GO:0005881);; Molecular Function: microtubule binding (GO:0008017);;	K10532|1.4e-77|sbi:8057796|K10532 heparan-alpha-glucosaminide N-acetyltransferase [EC:2.3.1.78] | (RefSeq) uncharacterized protein LOC8057796	Glycosaminoglycan degradation (ko00531)	[S]	Function unknown	CLASP N terminal	--	S	Function unknown	TOG array regulator of axonemal microtubules protein 2 [Glycine max]
gene-LOC100813437	1139	880	749	298	322	353	20.7091	16.5984	13.7037	5.89803	5.22575	5.57954	4.44699e-13	-1.55289	down	[Z]	Cytoskeleton	Molecular Function: ATP binding (GO:0005524);; Cellular Component: cytoplasm (GO:0005737);; Cellular Component: cytoskeleton (GO:0005856);;	K10355|2.5e-217|gmx:100813437|K10355 actin, other eukaryote | (RefSeq) actin	--	[Z]	Cytoskeleton	Actin	Actin OS=Gossypium hirsutum OX=3635 PE=3 SV=1	Z	Cytoskeleton	actin [Glycine max]
gene-LOC100783437	933	790	910	301	320	314	6.15787	5.41673	6.04164	2.16366	1.88759	1.80517	1.00431e-22	-1.55114	down	--	--	Cellular Component: integral component of membrane (GO:0016021);;	--	--	--	--	Plant phosphoribosyltransferase C-terminal	Protein QUIRKY OS=Arabidopsis thaliana OX=3702 GN=QKY PE=2 SV=1	S	Function unknown	protein QUIRKY [Glycine max]
gene-LOC100806571	2392	1864	1892	716	674	785	44.0808	35.6679	35.0901	14.392	11.1105	12.6018	1.65463e-18	-1.55109	down	--	--	Molecular Function: protein dimerization activity (GO:0046983);;	K13422|1.3e-12|csat:104724698|K13422 transcription factor MYC2 | (RefSeq) transcription factor MYC3-like	MAPK signaling pathway - plant (ko04016);; Plant hormone signal transduction (ko04075)	--	--	Helix-loop-helix DNA-binding domain	Transcription factor bHLH93 OS=Arabidopsis thaliana OX=3702 GN=BHLH93 PE=1 SV=1	K	Transcription	transcription factor bHLH93 isoform X1 [Glycine max]
gene-LOC100818122	9889	10627	7531	2856	3283	3878	122.172	136.357	93.6564	38.5217	36.2845	41.7514	5.30563e-16	-1.55098	down	[IR]	Lipid transport and metabolism;; General function prediction only	Molecular Function: oxidoreductase activity, acting on CH-OH group of donors (GO:0016614);; Molecular Function: flavin adenine dinucleotide binding (GO:0050660);;	K15403|0.0e+00|gmx:100818122|K15403 fatty acid omega-hydroxy dehydrogenase [EC:1.1.-.-] | (RefSeq) protein HOTHEAD	Cutin, suberine and wax biosynthesis (ko00073)	[R]	General function prediction only	GMC oxidoreductase	Protein HOTHEAD OS=Arabidopsis thaliana OX=3702 GN=HTH PE=1 SV=1	J	Translation, ribosomal structure and biogenesis	protein HOTHEAD [Glycine max]
gene-LOC100817294	2177	2282	2031	792	614	877	19.0263	20.7139	17.8689	7.55476	4.79618	6.67967	8.81409e-15	-1.55023	down	[G]	Carbohydrate transport and metabolism	Molecular Function: alpha-L-fucosidase activity (GO:0004560);;	K15923|0.0e+00|gmx:100817294|K15923 alpha-L-fucosidase 2 [EC:3.2.1.51] | (RefSeq) alpha-L-fucosidase 2	Other glycan degradation (ko00511)	--	--	Glycosyl hydrolase family 65, N-terminal domain	Alpha-L-fucosidase 2 OS=Arabidopsis thaliana OX=3702 GN=FUC95A PE=1 SV=1	S	Function unknown	alpha-L-fucosidase 2 [Glycine max]
gene-LOC100500372	598	784	628	211	195	301	21.0662	28.6795	22.2736	8.12376	6.12718	9.24687	3.82367e-11	-1.54998	down	[C]	Energy production and conversion	Molecular Function: electron carrier activity (GO:0009055);; Cellular Component: chloroplast (GO:0009507);; Molecular Function: metal ion binding (GO:0046872);; Molecular Function: 2 iron, 2 sulfur cluster binding (GO:0051537);;	K02639|1.8e-78|gmx:100500372|K02639 ferredoxin | (RefSeq) 2Fe-2S ferredoxin-like superfamily protein	Photosynthesis (ko00195)	--	--	2Fe-2S iron-sulfur cluster binding domain	Ferredoxin-1, chloroplastic OS=Pisum sativum OX=3888 GN=PETF PE=1 SV=2	C	Energy production and conversion	2Fe-2S ferredoxin-like superfamily protein [Glycine max]
gene-LOC100791704	637	595	926	178	294	286	9.84979	9.97784	14.6666	3.00427	4.16496	3.90872	2.83233e-11	-1.54981	down	--	--	Cellular Component: nucleus (GO:0005634);; Biological Process: regulation of transcription, DNA-templated (GO:0006355);; Molecular Function: sequence-specific DNA binding (GO:0043565);;	--	--	[K]	Transcription	KNOX2 domain	Homeobox protein SHOOT MERISTEMLESS OS=Arabidopsis thaliana OX=3702 GN=STM PE=1 SV=2	K	Transcription	homeobox protein SBH1 isoform X1 [Glycine max]
gene-LOC100804591	693	440	712	215	257	147	8.06222	5.32051	8.33873	2.72445	2.67694	1.49181	9.14768e-08	-1.54947	down	--	--	Molecular Function: microtubule motor activity (GO:0003777);; Molecular Function: ATP binding (GO:0005524);; Cellular Component: kinesin complex (GO:0005871);; Cellular Component: microtubule (GO:0005874);; Biological Process: microtubule-based movement (GO:0007018);; Molecular Function: microtubule binding (GO:0008017);; Molecular Function: ATPase activity (GO:0016887);;	K10403|0.0e+00|gmx:100804591|K10403 kinesin family member 22 | (RefSeq) kinesin-like protein KIN-10B	--	[Z]	Cytoskeleton	Kinesin motor domain	Kinesin-like protein KIN-10B OS=Arabidopsis thaliana OX=3702 GN=KIN10B PE=2 SV=1	Z	Cytoskeleton	kinesin-like protein KIN-10B [Glycine max]
gene-LOC102660057	142	175	130	56	32	59	1.15835	1.48264	1.06011	0.493673	0.232376	0.416223	1.03311e-05	-1.54929	down	--	--	Molecular Function: myosin binding (GO:0017022);;	K11844|3.4e-11|cmo:103483482|K11844 ubiquitin carboxyl-terminal hydrolase 16/45 [EC:3.4.19.12] | (RefSeq) ubiquitin carboxyl-terminal hydrolase 2	--	--	--	Zein-binding	Probable myosin-binding protein 4 OS=Arabidopsis thaliana OX=3702 GN=MYOB4 PE=3 SV=1	S	Function unknown	myosin-binding protein 1 [Glycine max]
gene-LOC100781163	310	196	168	76	66	84	4.95374	3.24528	2.71068	1.30981	0.924204	1.1466	1.43201e-06	-1.5491	down	--	--	--	--	--	--	--	--	DDT domain-containing protein DDR4 OS=Arabidopsis thaliana OX=3702 GN=DDR4 PE=1 SV=1	--	--	DDT domain-containing protein DDR4 isoform X1 [Glycine max]
gene-LOC100783816	331	228	305	97	97	106	4.99606	3.56935	4.6323	1.59258	1.30668	1.38296	7.38074e-11	-1.5481	down	--	--	Cellular Component: condensed nuclear chromosome kinetochore (GO:0000778);; Molecular Function: protein kinase activity (GO:0004672);; Biological Process: mitotic spindle assembly checkpoint (GO:0007094);; Biological Process: meiotic sister chromatid cohesion, centromeric (GO:0051754);;	K02178|1.1e-21|brp:103867523|K02178 checkpoint serine/threonine-protein kinase [EC:2.7.11.1] | (RefSeq) mitotic spindle checkpoint protein BUBR1 isoform X1	--	[D]	Cell cycle control, cell division, chromosome partitioning	Mad3/BUB1 homology region 1	Mitotic spindle checkpoint protein BUBR1 OS=Arabidopsis thaliana OX=3702 GN=BUBR1 PE=1 SV=2	D	Cell cycle control, cell division, chromosome partitioning	probable inactive serine/threonine-protein kinase bub1 [Glycine max]
gene-LOC100797925	2750	2265	1809	625	901	908	35.7926	30.6512	23.7341	8.89349	10.4673	10.3094	1.87988e-13	-1.5473	down	[G]	Carbohydrate transport and metabolism	Molecular Function: 6-phosphofructokinase activity (GO:0003872);; Molecular Function: ATP binding (GO:0005524);; Cellular Component: cytosol (GO:0005829);; Biological Process: fructose 6-phosphate metabolic process (GO:0006002);; Molecular Function: phosphofructokinase activity (GO:0008443);; Biological Process: response to glucose (GO:0009749);; Biological Process: photosynthesis (GO:0015979);; …	K00895|0.0e+00|gmx:100797925|K00895 diphosphate-dependent phosphofructokinase [EC:2.7.1.90] | (RefSeq) pyrophosphate--fructose 6-phosphate 1-phosphotransferase subunit beta isoform X2	Glycolysis / Gluconeogenesis (ko00010);; Pentose phosphate pathway (ko00030);; Fructose and mannose metabolism (ko00051)	[G]	Carbohydrate transport and metabolism	Phosphofructokinase	Pyrophosphate--fructose 6-phosphate 1-phosphotransferase subunit beta OS=Ricinus communis OX=3988 GN=PFP-BETA PE=3 SV=1	G	Carbohydrate transport and metabolism	pyrophosphate--fructose 6-phosphate 1-phosphotransferase subunit beta isoform X1 [Glycine max]
gene-LOC100775414	154	237	145	65	53	61	2.66489	4.29562	2.51325	1.22876	0.832683	0.911797	3.79025e-06	-1.54662	down	--	--	Biological Process: phospholipid metabolic process (GO:0006644);; Molecular Function: phosphatidate phosphatase activity (GO:0008195);; Cellular Component: integral component of membrane (GO:0016021);;	K18693|2.6e-202|gmx:100775414|K18693 diacylglycerol diphosphate phosphatase / phosphatidate phosphatase [EC:3.1.3.81 3.1.3.4] | (RefSeq) lipid phosphate phosphatase 2 isoform X1	Glycerolipid metabolism (ko00561);; Glycerophospholipid metabolism (ko00564)	[I]	Lipid transport and metabolism	PAP2 superfamily	Lipid phosphate phosphatase 1 OS=Arabidopsis thaliana OX=3702 GN=LPP1 PE=2 SV=2	I	Lipid transport and metabolism	lipid phosphate phosphatase 2 isoform X1 [Glycine max]
gene-LOC100812535	1488	1118	1090	447	395	456	21.882	17.0204	16.1268	7.12706	5.18527	5.82748	6.95282e-14	-1.5465	down	--	--	Cellular Component: vacuolar membrane (GO:0005774);;	--	--	--	--	--	Protein NETWORKED 4A OS=Arabidopsis thaliana OX=3702 GN=NET4A PE=2 SV=1	--	--	protein NETWORKED 4B [Glycine max]
gene-LOC100817280	515	382	409	156	179	111	7.36216	5.67091	5.875	2.42234	2.27997	1.37691	1.20327e-08	-1.54521	down	--	--	--	K18636|4.9e-192|gmx:100817280|K18636 microtubule-binding protein TANGLED1 | (RefSeq) microtubule-binding protein TANGLED	--	[R]	General function prediction only	--	Microtubule-binding protein TANGLED OS=Arabidopsis thaliana OX=3702 GN=TAN PE=1 SV=1	S	Function unknown	microtubule-binding protein TANGLED [Glycine max]
gene-LOC100781880	2301	1077	1101	426	544	564	35.3967	17.2072	17.0424	7.14333	7.47467	7.55145	2.3073e-07	-1.54493	down	--	--	--	--	--	--	--	Pollen protein Ole e 1 like	--	S	Function unknown	extensin [Glycine max]
gene-LOC100782859	853	394	284	97	200	206	16.5537	7.93744	5.5171	2.03414	3.45105	3.47386	0.00010327	-1.54309	down	[P]	Inorganic ion transport and metabolism	Molecular Function: carbonate dehydratase activity (GO:0004089);; Molecular Function: zinc ion binding (GO:0008270);; Biological Process: cyanate catabolic process (GO:0009440);; Biological Process: carbon utilization (GO:0015976);;	K01673|3.0e-173|gmx:100782859|K01673 carbonic anhydrase [EC:4.2.1.1] | (RefSeq) beta carbonic anhydrase 5, chloroplastic isoform X2	Nitrogen metabolism (ko00910)	[P]	Inorganic ion transport and metabolism	Carbonic anhydrase	Beta carbonic anhydrase 5, chloroplastic OS=Arabidopsis thaliana OX=3702 GN=BCA5 PE=2 SV=1	P	Inorganic ion transport and metabolism	beta carbonic anhydrase 5, chloroplastic isoform X1 [Glycine max]
gene-LOC100802395	54	59	75	11	30	18	0.600655	0.677259	0.829886	0.125984	0.297651	0.168176	0.000411297	-1.54142	down	--	--	Biological Process: RNA modification (GO:0009451);; Cellular Component: intracellular membrane-bounded organelle (GO:0043231);;	K22262|5.5e-89|qsu:112034235|K22262 WD repeat and FYVE domain-containing protein 3 | (RefSeq) protein SPIRRIG	--	[R]	General function prediction only	PPR repeat family	Putative pentatricopeptide repeat-containing protein At5g08490 OS=Arabidopsis thaliana OX=3702 GN=PCMP-E32 PE=3 SV=1	S	Function unknown	putative pentatricopeptide repeat-containing protein At5g08490 [Glycine max]
gene-LOC100803590	301	193	232	73	95	84	5.92121	3.9429	4.581	1.54965	1.66585	1.43298	5.9919e-09	-1.54074	down	--	--	Molecular Function: RNA binding (GO:0003723);;	--	--	--	--	RNA-binding protein Tab2/Atab2	Protein TAB2 homolog, chloroplastic OS=Arabidopsis thaliana OX=3702 GN=ATAB2 PE=2 SV=1	S	Function unknown	protein TAB2 homolog, chloroplastic [Glycine max]
gene-LOC100804565	3304	6092	11135	2205	1140	2436	54.84	105.034	186.065	39.9697	16.9258	35.2453	0.00230651	-1.5407	down	[IQR]	Lipid transport and metabolism;; Secondary metabolites biosynthesis, transport and catabolism;; General function prediction only	Cellular Component: chloroplast (GO:0009507);; Biological Process: photosynthesis (GO:0015979);; Biological Process: chlorophyll biosynthetic process (GO:0015995);; Molecular Function: protochlorophyllide reductase activity (GO:0016630);;	K00218|2.2e-224|gmx:100804565|K00218 protochlorophyllide reductase [EC:1.3.1.33] | (RefSeq) protochlorophyllide reductase, chloroplastic	Porphyrin and chlorophyll metabolism (ko00860)	[Q]	Secondary metabolites biosynthesis, transport and catabolism	short chain dehydrogenase	Protochlorophyllide reductase, chloroplastic OS=Cucumis sativus OX=3659 GN=PORA PE=2 SV=1	Q	Secondary metabolites biosynthesis, transport and catabolism	protochlorophyllide reductase, chloroplastic [Glycine max]
gene-LOC100776714	73	116	107	17	22	55	0.685771	1.12819	1.00827	0.169917	0.181571	0.449486	0.000508111	-1.54053	down	--	--	Molecular Function: calmodulin binding (GO:0005516);; Biological Process: defense response (GO:0006952);; Biological Process: response to biotic stimulus (GO:0009607);; Cellular Component: integral component of membrane (GO:0016021);;	K08472|1.2e-300|gmx:100776714|K08472 mlo protein | (RefSeq) MLO-like protein 6	--	--	--	Mlo family	MLO-like protein 6 OS=Arabidopsis thaliana OX=3702 GN=MLO6 PE=2 SV=2	G	Carbohydrate transport and metabolism	MLO-like protein 6 [Glycine max]
gene-LOC100782558	1317	1662	904	406	495	464	22.7367	29.8063	15.707	7.64629	7.63182	6.98149	3.01318e-09	-1.54022	down	--	--	Molecular Function: oxidoreductase activity, acting on single donors with incorporation of molecular oxygen, incorporation of two atoms of oxygen (GO:0016702);; Biological Process: oxylipin biosynthetic process (GO:0031408);; Biological Process: lipid oxidation (GO:0034440);; Molecular Function: metal ion binding (GO:0046872);;	K15718|5.9e-266|gmx:100782558|K15718 linoleate 9S-lipoxygenase [EC:1.13.11.58] | (RefSeq) linoleate 9S-lipoxygenase 5	Linoleic acid metabolism (ko00591)	--	--	Lipoxygenase	Probable linoleate 9S-lipoxygenase 5 OS=Solanum tuberosum OX=4113 GN=LOX1.5 PE=2 SV=1	C	Energy production and conversion	linoleate 9S-lipoxygenase 5 [Glycine max]
gene-LOC100788871	1403	830	1086	401	383	371	7.52019	4.6205	5.85246	2.34726	1.85634	1.7306	3.24409e-11	-1.53991	down	--	--	Molecular Function: protein binding (GO:0005515);;	K16743|0.0e+00|gmx:100788871|K16743 abnormal spindle-like microcephaly-associated protein | (RefSeq) abnormal spindle-like microcephaly-associated protein homolog isoform X1	--	[Z]	Cytoskeleton	IQ calmodulin-binding motif	--	Z	Cytoskeleton	abnormal spindle-like microcephaly-associated protein homolog isoform X1 [Glycine max]
gene-CKX1	43	42	115	22	23	6	0.613927	0.621945	1.68692	0.350434	0.29962	0.074825	0.00519304	-1.53986	down	[C]	Energy production and conversion	Biological Process: cytokinin metabolic process (GO:0009690);; Molecular Function: cytokinin dehydrogenase activity (GO:0019139);; Molecular Function: FAD binding (GO:0071949);;	K00279|0.0e+00|gmx:100808738|K00279 cytokinin dehydrogenase [EC:1.5.99.12] | (RefSeq) CKX1; cytokinin dehydrogenase 1-like	Zeatin biosynthesis (ko00908)	[C]	Energy production and conversion	Cytokinin dehydrogenase 1, FAD and cytokinin binding	Cytokinin dehydrogenase 1 OS=Arabidopsis thaliana OX=3702 GN=CKX1 PE=1 SV=1	C	Energy production and conversion	cytokinin dehydrogenase 1-like [Glycine max]
gene-LOC100782340	941	554	710	278	230	253	11.4771	7.00812	8.71492	3.69086	2.49995	2.68303	1.11609e-09	-1.53835	down	--	--	Biological Process: spliceosomal snRNP assembly (GO:0000387);; Cellular Component: nucleus (GO:0005634);; Cellular Component: cytoplasm (GO:0005737);; Cellular Component: SMN complex (GO:0032797);;	--	--	--	--	--	Protein SINE1 OS=Arabidopsis thaliana OX=3702 GN=SINE1 PE=1 SV=1	--	--	protein SINE1 [Glycine max]
gene-LOC100816760	679	400	497	173	147	227	15.592	9.53856	11.4786	4.32482	3.01773	4.52322	7.58789e-09	-1.53813	down	--	--	Cellular Component: nucleus (GO:0005634);; Biological Process: regulation of nuclear division (GO:0051783);; Biological Process: negative regulation of ubiquitin protein ligase activity (GO:1904667);;	--	--	--	--	--	Protein GIGAS CELL1 OS=Arabidopsis thaliana OX=3702 GN=GIG1 PE=1 SV=1	S	Function unknown	protein POLYCHOME [Glycine max]
gene-LOC100786976	260	110	119	54	58	44	5.21856	2.23475	2.35128	1.15164	1.00905	0.7449	0.000125428	-1.53598	down	--	--	Cellular Component: integral component of membrane (GO:0016021);; Molecular Function: oxidoreductase activity (GO:0016491);; Molecular Function: heme binding (GO:0020037);;	--	--	[T]	Signal transduction mechanisms	Eukaryotic cytochrome b561	Cytochrome b561 domain-containing protein At4g18260 OS=Arabidopsis thaliana OX=3702 GN=At4g18260 PE=2 SV=1	T	Signal transduction mechanisms	cytochrome b561 domain-containing protein At4g18260 [Glycine max]
gene-LOC100499767	1579	1315	1029	450	464	479	87.8663	76.0119	57.6212	27.3084	23.0645	23.2284	9.5667e-13	-1.5354	down	[O]	Posttranslational modification, protein turnover, chaperones	Biological Process: protein folding (GO:0006457);;	K04078|1.7e-48|gmx:100499767|K04078 chaperonin GroES | (RefSeq) uncharacterized protein LOC100499767	--	[O]	Posttranslational modification, protein turnover, chaperones	Chaperonin 10 Kd subunit	10 kDa chaperonin, mitochondrial OS=Arabidopsis thaliana OX=3702 GN=CPN10 PE=1 SV=1	O	Posttranslational modification, protein turnover, chaperones	10 kDa chaperonin, mitochondrial-like [Glycine soja]
gene-LOC100810870	106	49	61	18	34	11	2.34115	1.09131	1.31151	0.380333	0.645091	0.18123	0.00181628	-1.53529	down	[R]	General function prediction only	--	K01456|1.4e-123|pper:18774423|K01456 peptide-N4-(N-acetyl-beta-glucosaminyl)asparagine amidase [EC:3.5.1.52] | (RefSeq) peptide-N(4)-(N-acetyl-beta- glucosaminyl)asparagine amidase isoform X1	Protein processing in endoplasmic reticulum (ko04141)	[C]	Energy production and conversion	Aldo/keto reductase family	Perakine reductase OS=Rauvolfia serpentina OX=4060 GN=PR PE=1 SV=1	C	Energy production and conversion	uncharacterized protein LOC100810870 isoform X2 [Glycine max]
gene-LOC100816784	1066	708	910	358	300	268	11.8433	8.16411	10.1767	4.34037	2.97823	2.58769	4.53121e-10	-1.53508	down	--	--	--	--	--	--	--	Targeting protein for Xklp2 (TPX2) domain	Protein WVD2-like 7 OS=Arabidopsis thaliana OX=3702 GN=WDL7 PE=2 SV=1	S	Function unknown	protein WVD2-like 7 isoform X1 [Glycine max]
gene-LOC100799781	1088	795	766	344	287	293	11.1898	8.48512	7.92995	3.86231	2.63751	2.62287	1.0051e-10	-1.53415	down	--	--	Cellular Component: nuclear condensin complex (GO:0000799);; Molecular Function: chromatin binding (GO:0003682);; Biological Process: mitotic chromosome condensation (GO:0007076);; Molecular Function: DNA topoisomerase binding (GO:0044547);; Biological Process: cell division (GO:0051301);; Molecular Function: DNA topoisomerase (ATP-hydrolyzing) activator activity (GO:0072587);;	K06676|0.0e+00|gmx:100799781|K06676 condensin complex subunit 2 | (RefSeq) condensin complex subunit 2	--	[BD]	Chromatin structure and dynamics;; Cell cycle control, cell division, chromosome partitioning	Condensin complex subunit 2	Condensin complex subunit 2 OS=Arabidopsis thaliana OX=3702 GN=CAPH PE=1 SV=1	--	--	condensin complex subunit 2 [Glycine max]
gene-LOC100798410	141	118	110	38	53	34	2.00925	1.74362	1.58303	0.58631	0.668336	0.418856	2.77222e-06	-1.53249	down	[G]	Carbohydrate transport and metabolism	Molecular Function: channel activity (GO:0015267);; Cellular Component: integral component of membrane (GO:0016021);;	K09874|1.4e-157|gmx:100798410|K09874 aquaporin NIP | (RefSeq) aquaporin NIP6-1	--	[G]	Carbohydrate transport and metabolism	Major intrinsic protein	Aquaporin NIP6-1 OS=Arabidopsis thaliana OX=3702 GN=NIP6-1 PE=1 SV=1	P	Inorganic ion transport and metabolism	aquaporin NIP6-1 [Glycine max]
gene-LOC100820177	5925	3547	3445	1414	1557	1591	177.669	110.469	104.002	46.2942	41.7656	41.5712	6.50132e-11	-1.53234	down	--	--	Cellular Component: nucleosome (GO:0000786);; Molecular Function: DNA binding (GO:0003677);; Cellular Component: nucleus (GO:0005634);; Biological Process: nucleosome assembly (GO:0006334);; Molecular Function: protein heterodimerization activity (GO:0046982);;	K11252|3.2e-64|gmx:100820177|K11252 histone H2B | (RefSeq) probable histone H2B.1	--	[B]	Chromatin structure and dynamics	Core histone H2A/H2B/H3/H4	Probable histone H2B.1 OS=Medicago truncatula OX=3880 PE=3 SV=3	B	Chromatin structure and dynamics	probable histone H2B.1 [Glycine max]
gene-LOC100776015	1489	894	1066	371	441	410	8.9359	5.56955	6.44062	2.43238	2.36808	2.14366	4.22668e-12	-1.53195	down	--	--	Molecular Function: microtubule motor activity (GO:0003777);; Molecular Function: ATP binding (GO:0005524);; Cellular Component: kinesin complex (GO:0005871);; Cellular Component: microtubule (GO:0005874);; Biological Process: microtubule-based movement (GO:0007018);; Molecular Function: microtubule binding (GO:0008017);; Molecular Function: ATPase activity (GO:0016887);;	K10400|0.0e+00|gmx:100776015|K10400 kinesin family member 15 | (RefSeq) kinesin-like protein KIN-12E	--	[Z]	Cytoskeleton	Kinesin motor domain	Kinesin-like protein KIN-12E OS=Arabidopsis thaliana OX=3702 GN=KIN12E PE=3 SV=1	Z	Cytoskeleton	kinesin-like protein KIN-12E [Glycine max]
gene-LOC100777074	414	261	282	114	115	102	7.14364	4.68023	4.90456	2.1514	1.76605	1.53373	2.05604e-08	-1.53099	down	--	--	Cellular Component: endoplasmic reticulum membrane (GO:0005789);; Cellular Component: integral component of membrane (GO:0016021);;	K20720|7.4e-39|eus:EUTSA_v10013006mg|K20720 reticulon-4 | (RefSeq) hypothetical protein	--	--	--	Reticulon	Reticulon-like protein B17 OS=Arabidopsis thaliana OX=3702 GN=RTNLB17 PE=2 SV=1	S	Function unknown	reticulon-like protein B17 [Glycine max]
gene-LOC100791401	375	239	316	89	134	103	3.45851	2.26183	2.9558	0.941232	1.14389	0.821792	4.16139e-09	-1.53044	down	--	--	Cellular Component: cytoplasm (GO:0005737);; Cellular Component: nuclear microtubule (GO:0005880);; Molecular Function: microtubule binding (GO:0008017);; Biological Process: spindle assembly (GO:0051225);;	K13172|4.8e-85|cmos:111450450|K13172 serine/arginine repetitive matrix protein 2 | (RefSeq) uncharacterized protein LOC111450450 isoform X1	--	--	--	QWRF family	AUGMIN subunit 8 OS=Arabidopsis thaliana OX=3702 GN=AUG8 PE=1 SV=1	S	Function unknown	AUGMIN subunit 8 isoform X1 [Glycine max]
gene-LOC100777900	1062	794	1043	346	389	287	7.97592	6.09374	7.75427	2.77453	2.57612	1.80759	8.96899e-13	-1.53017	down	--	--	--	--	--	--	--	Domain of unknown function (DUF4378)	--	S	Function unknown	uncharacterized protein LOC100777900 isoform X1 [Glycine max]
gene-LOC100786754	138	102	126	38	46	42	1.85334	1.41488	1.70279	0.532168	0.544954	0.483771	3.29768e-07	-1.52872	down	--	--	Biological Process: double-strand break repair (GO:0006302);; Cellular Component: site of double-strand break (GO:0035861);;	--	--	[L]	Replication, recombination and repair	Protein of unknown function (DUF2439)	--	L	Replication, recombination and repair	uncharacterized protein LOC100786754 isoform X1 [Glycine max]
gene-LOC102669953	589	625	930	229	244	289	2.83195	3.1179	4.50176	1.20287	1.04686	1.21052	3.10736e-12	-1.52719	down	[R]	General function prediction only	Molecular Function: ADP binding (GO:0043531);;	K12818|9.8e-162|mtr:MTR_0267s0070|K12818 ATP-dependent RNA helicase DHX8/PRP22 [EC:3.6.4.13] | (RefSeq) NB-ARC domain disease resistance protein, putative	Spliceosome (ko03040)	[T]	Signal transduction mechanisms	NB-ARC domain	Putative disease resistance RPP13-like protein 1 OS=Arabidopsis thaliana OX=3702 GN=RPPL1 PE=3 SV=1	T	Signal transduction mechanisms	putative disease resistance protein At3g14460 [Glycine max]
gene-LOC100817066	1473	993	1246	464	431	418	10.0357	7.02785	8.54967	3.44739	2.62768	2.48048	2.95274e-13	-1.527	down	--	--	Molecular Function: microtubule motor activity (GO:0003777);; Molecular Function: ATP binding (GO:0005524);; Cellular Component: kinesin complex (GO:0005871);; Cellular Component: microtubule (GO:0005874);; Biological Process: microtubule-based movement (GO:0007018);; Molecular Function: microtubule binding (GO:0008017);; Molecular Function: ATP-dependent microtubule motor activity, plus-end-dire…	K10400|0.0e+00|gmx:100817066|K10400 kinesin family member 15 | (RefSeq) kinesin-like protein KIN-12F	--	--	--	Kinesin motor domain	Kinesin-like protein KIN-12F OS=Arabidopsis thaliana OX=3702 GN=KIN12F PE=3 SV=1	Z	Cytoskeleton	kinesin-like protein KIN-12F [Glycine max]
gene-LOC100305686	1882	1764	1168	415	697	616	80.2828	78.1404	50.1301	19.3027	26.6004	22.8835	1.00139e-09	-1.5259	down	--	--	Molecular Function: fatty acid binding (GO:0005504);; Biological Process: systemic acquired resistance (GO:0009627);;	K02605|4.8e-06|smo:SELMODRAFT_418877|K02605 origin recognition complex subunit 3 | (RefSeq) hypothetical protein	--	--	--	Probable lipid transfer	--	S	Function unknown	hypothetical protein GLYMA_07G141500 [Glycine max]
gene-LOC100788120	78	58	56	11	21	30	1.11672	0.860631	0.801582	0.161997	0.258443	0.362916	0.00038779	-1.52575	down	--	--	--	--	--	[V]	Defense mechanisms	--	--	V	Defense mechanisms	uncharacterized protein LOC100788120 [Glycine max]
gene-ACCC-2	2892	2812	2226	765	994	1136	38.0388	38.4082	29.4666	10.9869	11.6919	13.0142	1.16808e-16	-1.52543	down	[I]	Lipid transport and metabolism	Molecular Function: acetyl-CoA carboxylase activity (GO:0003989);; Molecular Function: biotin carboxylase activity (GO:0004075);; Molecular Function: ATP binding (GO:0005524);; Biological Process: fatty acid biosynthetic process (GO:0006633);; Molecular Function: metal ion binding (GO:0046872);; Biological Process: malonyl-CoA biosynthetic process (GO:2001295);;	K01961|1.6e-310|gmx:547498|K01961 acetyl-CoA carboxylase, biotin carboxylase subunit [EC:6.4.1.2 6.3.4.14] | (RefSeq) ACCC-2; biotin carboxylase precursor	Fatty acid biosynthesis (ko00061);; Pyruvate metabolism (ko00620);; Propanoate metabolism (ko00640);; Carbon metabolism (ko01200);; Fatty acid metabolism (ko01212)	[IE]	Lipid transport and metabolism;; Amino acid transport and metabolism	Carbamoyl-phosphate synthase L chain, ATP binding domain	Biotin carboxylase 1, chloroplastic OS=Populus trichocarpa OX=3694 GN=POPTRDRAFT_831870 PE=2 SV=1	--	--	biotin carboxylase precursor [Glycine max]
gene-LOC100779027	15071	16081	12251	4659	5540	5624	237.608	263.314	194.436	80.2082	78.1471	77.2741	1.25073e-19	-1.52518	down	--	--	Biological Process: microtubule cytoskeleton organization (GO:0000226);; Biological Process: mitotic cell cycle (GO:0000278);; Molecular Function: GTPase activity (GO:0003924);; Molecular Function: structural constituent of cytoskeleton (GO:0005200);; Molecular Function: GTP binding (GO:0005525);; Cellular Component: cytoplasm (GO:0005737);; Cellular Component: microtubule (GO:0005874);; Biologic…	K07374|6.8e-262|gmx:100779027|K07374 tubulin alpha | (RefSeq) tubulin alpha-1 chain	Phagosome (ko04145)	[Z]	Cytoskeleton	Tubulin/FtsZ family, GTPase domain	Tubulin alpha-1 chain OS=Pisum sativum OX=3888 GN=TUBA1 PE=3 SV=1	Z	Cytoskeleton	tubulin alpha-1 chain [Glycine max]
gene-LOC100788391	1245	1429	1192	342	421	641	7.95069	9.47967	7.66062	2.37861	2.40499	3.56677	9.3176e-12	-1.5237	down	[CO]	Energy production and conversion;; Posttranslational modification, protein turnover, chaperones	Molecular Function: ATP binding (GO:0005524);; Cellular Component: integral component of membrane (GO:0016021);; Molecular Function: ATPase activity (GO:0016887);; Molecular Function: ATPase activity, coupled to transmembrane movement of substances (GO:0042626);; Biological Process: transmembrane transport (GO:0055085);;	K05658|0.0e+00|gmx:100788391|K05658 ATP-binding cassette, subfamily B (MDR/TAP), member 1 [EC:7.6.2.2] | (RefSeq) ABC transporter B family member 13	ABC transporters (ko02010)	[Q]	Secondary metabolites biosynthesis, transport and catabolism	ABC transporter transmembrane region	ABC transporter B family member 13 OS=Arabidopsis thaliana OX=3702 GN=ABCB13 PE=3 SV=1	Q	Secondary metabolites biosynthesis, transport and catabolism	ABC transporter B family member 13 [Glycine max]
gene-LOC100806960	1416	996	1332	429	408	508	9.29622	6.78648	8.7998	3.06757	2.38867	2.89664	4.40788e-16	-1.52369	down	--	--	Molecular Function: microtubule motor activity (GO:0003777);; Molecular Function: ATP binding (GO:0005524);; Cellular Component: kinesin complex (GO:0005871);; Cellular Component: microtubule (GO:0005874);; Biological Process: microtubule-based movement (GO:0007018);; Molecular Function: microtubule binding (GO:0008017);; Molecular Function: ATP-dependent microtubule motor activity, plus-end-dire…	K10400|0.0e+00|gmx:100806960|K10400 kinesin family member 15 | (RefSeq) kinesin-like protein KIN-12F isoform X1	--	--	--	Kinesin motor domain	Kinesin-like protein KIN-12F OS=Arabidopsis thaliana OX=3702 GN=KIN12F PE=3 SV=1	Z	Cytoskeleton	kinesin-like protein KIN-12F isoform X1 [Glycine max]
gene-LOC100819848	732	534	598	208	254	204	12.0926	9.24114	9.91365	3.74559	3.77211	3.03354	3.86759e-13	-1.52352	down	--	--	Biological Process: regulation of cyclin-dependent protein serine/threonine kinase activity (GO:0000079);; Cellular Component: cyclin-dependent protein kinase holoenzyme complex (GO:0000307);; Cellular Component: nucleus (GO:0005634);; Cellular Component: cytoplasm (GO:0005737);; Molecular Function: cyclin-dependent protein serine/threonine kinase regulator activity (GO:0016538);; Cellular Compon…	K21777|1.4e-229|gmx:100819848|K21777 G2/mitotic-specific cyclin-B, other | (RefSeq) G2/mitotic-specific cyclin-2 isoform X1	--	[D]	Cell cycle control, cell division, chromosome partitioning	Cyclin, N-terminal domain	Cyclin-B2-3 OS=Arabidopsis thaliana OX=3702 GN=CYCB2-3 PE=2 SV=2	D	Cell cycle control, cell division, chromosome partitioning	G2/mitotic-specific cyclin-1 [Glycine soja]
gene-LOC100781185	26873	25863	20078	8103	8754	9643	429.787	429.591	323.247	141.496	125.261	134.407	1.67021e-18	-1.52287	down	--	--	Molecular Function: GTPase activity (GO:0003924);; Molecular Function: structural constituent of cytoskeleton (GO:0005200);; Molecular Function: GTP binding (GO:0005525);; Cellular Component: cytoplasm (GO:0005737);; Cellular Component: microtubule (GO:0005874);; Biological Process: microtubule-based process (GO:0007017);;	K07374|2.3e-262|gmx:100781185|K07374 tubulin alpha | (RefSeq) tubulin alpha-4 chain	Phagosome (ko04145)	[Z]	Cytoskeleton	Tubulin/FtsZ family, GTPase domain	Tubulin alpha-4 chain OS=Gossypium hirsutum OX=3635 PE=2 SV=1	Z	Cytoskeleton	tubulin alpha-4 chain [Glycine max]
[truncated: 4,585 more rows]

## Sheet: Supplementary table 2
Supplementary table 2 The 23 genes information of the 5239 DEGs of Williams 82 between long-day and short-day conditions.
Gene ID in NCBI	Gene name	Gene ID in Phytozome
gene-LOC100780461	BBE28	Glyma.05G12500
gene-GMSWEET37	GmSWEET37	Glyma.14G159900
gene-LOC100786176	GA2OX8	Glyma.13G288000
gene-LOC100813869	GDPDL3	Glyma.08G324300
gene-LOC100305378	GA20OX2	Glyma.09G149200
gene-LOC100801058	BBE8	Glyma.15G133900
gene-LOC100810816	AOR	Glyma.08G286800
gene-LOC100791601	GmPDR12-LIKE	Glyma.03G168200
gene-LOC100787198	ABCG15	Glyma.19G137700
gene-LOC100812888	GmPDR12-LIKE	Glyma.19G169200
gene-LOC100795820	RPGE2	Glyma.02G095700
gene-LOC100812342	RBOHB	Glyma.03G236300
gene-WRKY17	WRKY17	Glyma.06G061900
[truncated: 10 more rows]

## Sheet: Supplementary table 3
Supplementary table 3 Phytohormones contents in flower buds under long-day and short-day conditions.
[truncated: 89 more rows]

[truncated: 2 more sheets: Supplementary table 4, Supplementary table 5]
